# Supplementary material for: Global analysis of the association between pig muscle fatty acid composition and gene expression using RNA-Seq
Source: Sci Rep. 2023 Jan 11;13:535. doi: 10.1038/s41598-022-27016-x (PMC9834388; doi:10.1038/s41598-022-27016-x)
Supplement: Supplementary file 2 — Supplementary Table S1. [file 41598_2022_27016_MOESM2_ESM.xlsx]

## Sheet: Sheet1
Gene stable ID	Gene name	Associated trait	Beta_1	Beta_2	Beta_3	P_value	Q_value_fdr.level_0.05
ENSSSCG00000010529	SFRP5	C161n7_ld, C181n9_ld, C202n6_ld, mufa_ld, pufa_ld, mufa_pufa_ld, C181n7_C161n7_ld, ACl_ld, dbi_ld, ui_ld	0.662598143, 0.772085586, -0.46018812138114, 0.901607878330082, -0.286983855, 0.226160163055038, -0.713504467623514, -25.6605271536933, -0.713869566525184, -0.480780347	-0.055306079, -0.097702795, 0.079858466744413, -0.00597856977845988, 0.038557226, 0.0153868008391997, 0.0509205065051951, 0.0444496708933975, 0.0276701563181334, 0.02647181	0.03840301, -0.002503009, -0.0766276034376034, -0.112306699469551, -0.115745383, -0.0953778272646841, -0.0396373971714158, -0.124049313348468, -0.139722593448453, -0.128245572	4.68e-06, 3.87e-06, 3.42214428165728e-06, 2.15681863207198e-06, 3.33e-06, 1.70329882856452e-06, 1.36157647295308e-05, 1.08801078244071e-05, 2.909962533075e-05, 5.62e-05	0.048090818, 0.026067546, 0.0170986669721101, 0.0239049781188507, 0.033498781, 0.0182090926501523, 0.0451427968876968, 0.0233488195391115, 0.0371831609122424, 0.035494512
ENSSSCG00000040464	LEP	C161n7_ld, C181n9_ld, mufa_ld, mufa_pufa_ld, mufa_sfa_ld, C161_C16_ld, C181n7_C161n7_ld, C181n9_C180_ld	3.609269556, 4.15667701, 4.89981236289706, 1.05558264592724, 7.367227675, 4.45350142820976, -4.17063485847913, 5.423662912	-1.097169205, -1.334142967, 0.178413901932087, 0.289617354293517, 0.106237492, 0.385514701090562, 0.414866084476842, 0.237715673	0.404473188, 0.182958642, -1.32082899151452, -1.35041517078386, -1.2900121, -1.12037212658438, -1.02674172143946, -1.201047807	1.65e-05, 1.68e-05, 8.96971209086165e-06, 0.000116577443949446, 5.02e-08, 3.06102566426568e-06, 1.05332271356025e-05, 2.59e-07	0.048090818, 0.026067546, 0.0251240565599842, 0.0494488568000403, 0.000647865, 0.0180714345182428, 0.0451427968876968, 0.003762569
ENSSSCG00000024917		C181n9_ld, sfa_ld, mufa_ld, mufa_pufa_ld, C182n6_C183n3_ld, w6w3_ld, ACl_ld, dbi_ld, ui_ld	2.155433187, 4.52648068851968, 2.4228288509202, 0.556981930693048, -1.031593471, -1.16243362479284, -85.8995510455627, -2.25737373230967, -1.625586164	0.553403782, 0.172003221298525, 0.0541133362998568, 0.107511718823114, 0.517905587, 0.0699983937113471, 0.156212878979237, 0.115726350333421, 0.121023783	0.052187905, 0.491624810606887, 0.54331110400645, 0.546177481765328, 0.095497317, 0.494801146155371, 0.560742934226952, 0.503434973839724, 0.512667398	1.93e-05, 1.60830454177257e-05, 2.71979421953584e-05, 9.97591515706298e-05, 0.000281855, 0.000174659897018577, 7.64242166998237e-07, 1.03866392824749e-05, 4.66e-06	0.026067546, 0.0405779441542654, 0.0257069542896622, 0.0484760834037531, 0.022729925, 0.0168394231841778, 0.0079400046520337, 0.0371831609122424, 0.021027788
ENSSSCG00000003590	PTPRU	C181n9_ld, C183n3_ld, C202n6_ld, mufa_ld, pufa_ld, mufa_pufa_ld, ACl_ld, dbi_ld, ui_ld	0.547172467, -0.337114818661195, -0.323443325929601, 0.61250926655441, -0.226447669, 0.1729440320329, -21.1002348528245, -0.588549026732549, -0.42242351	-0.138728268, 0.0868570830438913, 0.114652914145111, 0.0492138699425178, 0.084203391, 0.0631312419867479, 0.0867380025721143, 0.0720313754804818, 0.068970461	0.051408122, -0.140480826406225, -0.131478650680305, -0.156617662098759, -0.153128598, -0.134714271348711, -0.159941610768988, -0.172904779084575, -0.158881367	0.000102531, 9.91346152649504e-06, 0.000108438994124892, 0.000140155128124052, 1.19e-05, 1.30720411814082e-05, 1.42600019810332e-05, 3.50537566811581e-05, 2.02e-05	0.044233841, 0.0332068879541004, 0.034465425563651, 0.0470757904100637, 0.042323817, 0.040407869678038, 0.024692103924801, 0.0371831609122424, 0.035494512
ENSSSCG00000013056	LGALS12	C161n7_ld, C181n9_ld, C202n6_ld, mufa_ld, mufa_sfa_ld, C161_C16_ld, C181n9_C180_ld	2.927188951, 3.037836609, -1.59812860552468, 3.58936483901545, 5.324868934, 3.49342480655004, 4.078318286	-0.548348443, -0.761723002, 0.315188738204933, 0.0450286957889205, -0.001075502, 0.197073984050848, 0.089063556	0.209131831, 0.049800799, -0.65079027403846, -0.756951415753813, -0.737767904, -0.581663858005869, -0.659512719	7.76e-06, 6.42e-05, 0.000448988634412243, 3.55963275772516e-05, 6.07e-07, 2.93765297944773e-06, 8.3e-07	0.048090818, 0.038243353, 0.0441658388135314, 0.0258141446451034, 0.003918597, 0.0180714345182428, 0.006034005
ENSSSCG00000016714	CYCS	C181n9_ld, C202n6_ld, mufa_ld, C182n6_C183n3_ld, w6w3_ld, ACl_ld, dbi_ld, ui_ld	-0.443286756, 0.267248818652068, -0.518835248112587, 0.227457425, 0.250363278680384, 15.5719319159398, 0.477525310580919, 0.308817179	0.001620442, -0.094783329400363, -0.0781826956350651, 0.003910596, -0.0747209730971977, -0.0827266433784609, -0.0788497930968151, -0.088692168	-0.074301545, -0.0496430353647513, -0.0220754317516097, -0.062134252, -0.00186278016964946, -0.0306191323901585, -0.0248282170915324, -0.005190912	4.44e-05, 3.89955462327762e-05, 3.01522172591563e-05, 0.000183278, 0.0001855783679562, 3.87000237150241e-05, 1.59593999584209e-05, 5.59e-05	0.032236603, 0.034465425563651, 0.0257069542896622, 0.019828464, 0.0170509278018265, 0.0446743746943202, 0.0371831609122424, 0.035494512
ENSSSCG00000001844	PLIN1	C161n7_ld, C181n9_ld, C183n3_ld, C202n6_ld, mufa_ld, mufa_pufa_ld, mufa_sfa_ld	1.270939437, 1.437170526, -0.850748818356368, -0.869023095927249, 1.70000587825056, 0.395279432690894, 2.087103847	-0.303663118, -0.388382426, 0.0716679596940892, 0.115263639140461, -0.0281496159600661, 0.0106633329560066, -0.02319661	0.052341819, -0.023805527, -0.402526758824641, -0.325501964857495, -0.396722227908502, -0.388249123926951, -0.407473926	2.52e-05, 3.82e-05, 7.53863611702104e-06, 2.7663157477454e-05, 1.92625233671381e-05, 6.23593893152956e-05, 2.61e-05	0.048090818, 0.03168962, 0.0332068879541004, 0.034465425563651, 0.0251240565599842, 0.0470826634458611, 0.048108306
ENSSSCG00000017801	TRARG1	C161n7_ld, C181n9_ld, C183n3_ld, C202n6_ld, mufa_ld, mufa_pufa_ld, mufa_sfa_ld	1.091910233, 1.259813347, -0.743886087501017, -0.7597884197805, 1.48137967736758, 0.351731686376165, 1.82649683	-0.201216828, -0.272306582, 0.103537286735179, 0.144016187342865, 0.0162607664523055, 0.0499068066217131, 0.021882662	0.08696991, 0.020077598, -0.284371978389864, -0.220617844646621, -0.282666221393941, -0.271219002759627, -0.291761177	2.58e-05, 2.65e-05, 5.12969651354413e-06, 1.97978992603307e-05, 1.46553383041556e-05, 3.35788124324608e-05, 1.84e-05	0.048090818, 0.030474315, 0.0332068879541004, 0.034465425563651, 0.0251240565599842, 0.040407869678038, 0.043352407
ENSSSCG00000021059	ADORA1	C181n9_ld, mufa_ld, mufa_pufa_ld, mufa_sfa_ld, C182n6_C183n3_ld, w6w3_ld	0.506253919, 0.575293675372745, 0.142179550838466, 0.74114739, -0.319483267, -0.309888828249354	-0.064306446, -0.0450397864102718, -0.0287117007029897, -0.036403344, -0.066965819, -0.0403947348366413	-0.042283496, -0.0818538643744959, -0.0650121827203532, -0.084319413, -0.027485189, -0.0844697921746231	3.5e-05, 3.72651606638574e-05, 4.30015761846429e-05, 2.02e-05, 2.4e-06, 2.90540861332903e-05	0.031494181, 0.0258141446451034, 0.0421066500758342, 0.043352407, 0.006393754, 0.0109370565317804
ENSSSCG00000012494	TIMM8A	C181n9_ld, C202n6_ld, mufa_ld, C182n6_C183n3_ld, w6w3_ld, dbi_ld, ui_ld	-0.38874737, 0.218725158805853, -0.452622599463176, 0.180158112, 0.201772499370774, 0.427658654366668, 0.278294679	0.010513445, -0.0370281929670713, -0.0257852696018619, 0.014138451, -0.0237037221133621, -0.0246666183588002, -0.03404967	-0.021794581, -0.0342285819663059, -0.0126234691597481, -0.011075214, 0.00736163872803294, -0.0168215105393989, 0.002301562	9.78e-05, 0.000264654868105963, 7.56442771953859e-05, 0.001326922, 0.0010874196785352, 2.57904318068694e-05, 7.55e-05	0.04394086, 0.0390156796178699, 0.0399237664719264, 0.038596529, 0.0333833599298854, 0.0371831609122424, 0.036011757
ENSSSCG00000007064	MKKS	C181n9_ld, mufa_ld, C182n6_C183n3_ld, w6w3_ld, ACl_ld, dbi_ld, ui_ld	-0.24651847, -0.292729347689527, 0.119452792, 0.148976682712643, 8.66807041876446, 0.25950656666302, 0.160294649	-0.036088572, -0.013697950785662, -0.035367894, -0.00856904041275184, -0.00964390207579965, -0.00983429228951934, -0.018250422	-0.010082192, -0.0585484976827592, 0.003167375, -0.044184256334128, -0.0669111576531584, -0.0637476988860988, -0.045328226	1.29e-05, 6.39934663735868e-06, 0.000167489, 2.05231786237124e-05, 1.12368652308352e-05, 7.72730950319592e-06, 6.26e-05	0.026067546, 0.0251240565599842, 0.019353198, 0.0109370565317804, 0.0233488195391115, 0.0371831609122424, 0.035494512
ENSSSCG00000001062	DTNBP1	C181n9_ld, mufa_ld, mufa_pufa_ld, C182n6_C183n3_ld, w6w3_ld, ui_ld	0.342644602, 0.369096035036359, 0.100562888075116, -0.204230115, -0.189682560211989, -0.23743039	0.034373806, 0.0503575215889861, 0.0618891550357565, 0.030425303, 0.0562249985122971, 0.064669986	0.052393833, 0.0146870589894267, 0.0342039414247492, 0.068854173, 0.0152244574925867, 0.014652549	4.48e-05, 0.000119512488272003, 2.54462205161962e-05, 1.25e-05, 0.000203542590006577, 6.64e-05	0.032236603, 0.0441536649487471, 0.040407869678038, 0.01106519, 0.0177086097674264, 0.035494512
ENSSSCG00000036932	WNT6	C181n9_ld, C202n6_ld, mufa_ld, mufa_pufa_ld, ACl_ld, dbi_ld, ui_ld	1.426405976, -0.809587925247311, 1.59039867253356, 0.394150065243655, -58.0190928107555, -1.50448825863969, -1.05971192	0.148484345, 0.155824460886219, 0.0204474078156358, 0.0537528756342466, 0.0919956410726475, 0.0637457601962223, 0.066162812	0.019778901, 0.199794485987988, 0.134135871512953, 0.149036502004619, 0.145907621865778, 0.105861692782632, 0.11567883	5.96e-05, 0.000133339397773051, 9.18979881366294e-05, 8.75561261702247e-05, 2.07110234182843e-06, 2.96971519122828e-05, 2.32e-05	0.038243353, 0.0353945489794285, 0.0415996245092202, 0.0484760834037531, 0.010758737831456, 0.0371831609122424, 0.035494512
ENSSSCG00000005007		C181n9_ld, C202n6_ld, mufa_ld, C182n6_C183n3_ld, w6w3_ld	-0.2712926, 0.153845823873334, -0.317811485349244, 0.135914699, 0.165652076763173	-0.010898494, 0.00774151310967025, 0.00942816067717294, -0.010272105, 0.0149087474958238	0.013252374, -0.0497676943067487, -0.0333071689275958, 0.026653948, -0.0187206918151229	0.000146762, 0.000348301223005812, 0.000105962363723829, 0.000681071, 0.00016760369409108	0.049349946, 0.0416159884420732, 0.0434973297926725, 0.030475972, 0.0168394231841778
ENSSSCG00000005425	SLC44A1	C181n9_ld, C202n6_ld, mufa_ld, mufa_pufa_ld, mufa_sfa_ld	0.285900217, -0.162476910506321, 0.316256512713711, 0.0828811822956042, 0.437017446	-0.077192742, -0.0703329017876854, -0.114038409757251, -0.102747177968253, -0.104822948	-0.111286288, -0.0864400741643872, -0.0964804146296526, -0.0779511736408121, -0.096774308	7.04e-05, 0.000134594107142845, 0.000114551349127318, 5.29190437265998e-05, 1.81e-05	0.038243353, 0.0353945489794285, 0.0441536649487471, 0.0470826634458611, 0.043352407
ENSSSCG00000032498	IDH3A	sfa_ld, C182n6_C183n3_ld, w6w3_ld, ACl_ld, dbi_ld, ui_ld	-0.592592570733415, 0.169527712, 0.202073523626964, 11.2319461745501, 0.315900577860938, 0.204907731	-0.0728144454219391, 0.022532814, -0.0694274953633443, -0.074603023177737, -0.0740897775644713, -0.082635706	0.0357570160232591, -0.057898887, 0.0146487581946756, -0.00910372122873951, -0.00368327578209926, 0.0146278	0.000110549870426276, 2.94e-05, 6.12465122076719e-06, 9.36527447699283e-06, 2.36984326951269e-05, 7.07e-05	0.0405779441542654, 0.013488318, 0.00968023233573639, 0.0233488195391115, 0.0371831609122424, 0.035494512
ENSSSCG00000003421	FBXO6	pufa_ld, mufa_pufa_ld, C182n6_C183n3_ld, w6w3_ld, ui_ld	-0.17017996, 0.126202707378929, -0.231896498, -0.238773184695201, -0.292346025	0.048473144, 0.0289677220841901, -0.110760496, 0.0220634997485516, 0.033241646	-0.120936366, -0.103688393379967, 0.036760282, -0.124924254566316, -0.125600288	6.26e-06, 1.31620751978486e-05, 4.99e-05, 0.000122351932575649, 5.41e-05	0.033498781, 0.040407869678038, 0.016792935, 0.0156795929164138, 0.035494512
ENSSSCG00000017498	PPP1R1B	C161n7_ld, C181n9_ld, C202n6_ld, mufa_ld, mufa_pufa_ld	0.992109306, 1.08557765, -0.643130478584393, 1.28960331360795, 0.316125984480399	-0.356809379, -0.425119207, 0.11674497479026, 0.0035552264764844, 0.0323034359072588	0.065197298, 0.008043267, -0.386352782657351, -0.436057750333344, -0.421383186103538	2.69e-05, 7.45e-05, 7.88889295744286e-05, 3.61978171966004e-05, 4.33257329398996e-05	0.048090818, 0.038243353, 0.034465425563651, 0.0258141446451034, 0.0421066500758342
ENSSSCG00000027404	UNC93A	C181n9_ld, C183n3_ld, C202n6_ld, mufa_ld, mufa_pufa_ld	1.308765591, -0.861272661473376, -0.699499148778631, 1.53062925146724, 0.367303248424418	-0.522226215, 0.176532328959203, 0.213247396558962, 0.0853494541616139, 0.119347618757675	0.088738298, -0.527250229873135, -0.486101451012002, -0.532706141832875, -0.520555087330563	6.68e-05, 1.15795507908689e-06, 0.000366215805016519, 4.3601651526728e-05, 7.48708021632341e-05	0.038243353, 0.0155150991263149, 0.0416159884420732, 0.0284268502799118, 0.0470826634458611
ENSSSCG00000015889		C181n9_ld, mufa_ld, C182n6_C183n3_ld, w6w3_ld, dbi_ld	-0.357548043, -0.416887316047009, 0.185402622, 0.194481665229428, 0.385684193817061	0.021013356, -0.00511113624424188, 0.022109303, -0.00190281868744753, -0.00352324903754952	-0.001168514, -0.00193466165740464, 0.011974361, 0.016439945403675, -0.00612737105250123	0.000122947, 9.38328041784861e-05, 0.000370561, 0.000724984446740461, 4.91761618549515e-05	0.046702932, 0.0415996245092202, 0.0251105, 0.0298367798197493, 0.0409973380556934
ENSSSCG00000036358		C181n9_ld, mufa_ld, C182n6_C183n3_ld, w6w3_ld, ACl_ld	3.807684496, 4.41872448296234, -1.854265512, -1.64088638771179, -126.04272347521	0.975010929, 0.358363289522577, 0.917747452, 0.430138399819037, 0.545673255463896	0.359239615, 0.981241177010469, 0.420116727, 0.848378981190634, 0.958106685352341	1.34e-05, 9.95235994601574e-06, 0.000163464, 0.00243261640905598, 3.76959983103209e-05	0.026067546, 0.0251240565599842, 0.019353198, 0.0465357206486013, 0.0446743746943202
ENSSSCG00000006029	NUDCD1	C202n6_ld, C182n6_C183n3_ld, w6w3_ld, ACl_ld, dbi_ld	0.154103407327242, 0.157793374, 0.174367867495736, 9.59978535066777, 0.292747072307848	-0.0630511919999991, -0.043831036, -0.0550121106318743, -0.0581797374767886, -0.0576958763437393	-0.0811495879461582, -0.041926003, -0.0507342872190767, -0.0733549224281743, -0.0700359393951213	0.000294170303283844, 5.82e-05, 6.00880759135291e-05, 9.96036276982561e-05, 5.16021023927523e-05	0.0394577964641748, 0.018427958, 0.0129258479654502, 0.0489244627192279, 0.0409973380556934
ENSSSCG00000020871		C160_ld, sfa_ld, mufa_pufa_ld, ACl_ld, dbi_ld, ui_ld	1.48618494, 1.29548083618715, 0.157733552735652, -19.2495795949412, -0.576736998247037, -0.443168032	0.031054218, 0.200180666160017, 0.173328321633194, 0.195620629904445, 0.180473144122563, 0.176223703	0.199274902, 0.0103699534110217, 0.022067709280544, -0.00328453314487039, -0.0131119151016474, 0.002945155	6.38e-06, 7.10097656782048e-06, 7.25028000468437e-05, 7.85304948193796e-05, 4.81594762278148e-05, 6.61e-06	0.035384019, 0.0243268937538131, 0.0470826634458611, 0.0489244627192279, 0.0409973380556934, 0.021027788
ENSSSCG00000005313	CCDC107	C161n7_ld, mufa_sfa_ld, C161_C16_ld, C181n9_C180_ld	-0.305461937, -0.512847601, -0.382122503310846, -0.40935443	-0.041452333, 0.118797638, 0.100016054868467, 0.115830401	0.088288726, -0.042153024, -0.0487468955512497, -0.043396144	2.68e-05, 1.76e-05, 3.87840649188193e-06, 9.26e-06	0.048090818, 0.043352407, 0.0180714345182428, 0.04486747
ENSSSCG00000022693	LBX1	C181n9_ld, mufa_ld, mufa_pufa_ld, C182n6_C183n3_ld	0.54350619, 0.593945919957283, 0.138490056684473, -0.238504757	-0.014291958, 0.0486746411336988, 0.0664868854247257, -0.027587146	0.050131931, -0.0330811685057381, -0.0182588345997666, 0.075345498	9.67e-06, 2.35999484200074e-05, 8.06020162150034e-05, 0.000614991	0.026067546, 0.0257069542896622, 0.0478708190781439, 0.029875798
ENSSSCG00000003143	MAMSTR	C180_ld, sfa_ld, C182n6_C183n3_ld, w6w3_ld, ui_ld	0.814910102236849, 1.10092523952592, -0.295627449, -0.314895085204928, -0.370947378	0.0601272719658478, 0.0646708753493579, 0.023268164, 0.0267112662710703, 0.042380486	-0.0259285971402171, 0.0165126506161741, 0.042517213, 0.00858924968944544, 0.007303903	8.34903377343863e-06, 9.09475710160388e-05, 9.5e-05, 0.000131739301469065, 0.000110756	0.0170323735846881, 0.0405779441542654, 0.018536315, 0.0161846269320571, 0.045925544
ENSSSCG00000013584	PRR36	sfa_ld, C182n6_C183n3_ld, w6w3_ld, ACl_ld, ui_ld	3.4634057498717, -0.846950865, -0.924623595186153, -61.2927300090943, -1.270589114	0.13159536504023, 0.353909487, 0.0469738261925481, 0.120698986865946, 0.088192876	0.329228071627373, 0.067552261, 0.330940753061091, 0.365684323260292, 0.34323104	0.000157501979639887, 0.000601919, 0.00060206434465194, 6.07171097332122e-05, 4.14e-05	0.0490525862966017, 0.029875798, 0.0282585841811421, 0.0461472422712048, 0.035494512
ENSSSCG00000000591	PIK3C2G	C181n9_ld, mufa_ld, mufa_pufa_ld, dbi_ld, ui_ld	5.330122509, 6.0473851468795, 1.48631027076884, -5.26840393431833, -3.515050143	0.250202188, -0.143766246177366, -0.0339238980654629, 0.00636499257878919, 0.037603648	-0.15118697, 0.258616459458367, 0.261618725515852, 0.154291888614253, 0.135649694	1.38e-05, 1.68233487535983e-05, 1.7647222369104e-05, 2.54677259731808e-05, 5.34e-05	0.026067546, 0.0251240565599842, 0.040407869678038, 0.0371831609122424, 0.035494512
ENSSSCG00000003366	CHD5	mufa_pufa_ld, C182n6_C183n3_ld, w6w3_ld, ACl_ld	0.263066774252761, -0.423594266, -0.44617168473318, -33.7638226294164	0.0379353310729829, -0.008655501, 0.0298134723474042, 0.0685697553047359	0.0115102528498165, 0.045714259, -0.026063656499115, -0.00953403000061511	0.000125009996795605, 0.001937452, 0.0027778646387726, 6.04399503146834e-05	0.0494488568000403, 0.046223851, 0.0487835037117733, 0.0461472422712048
ENSSSCG00000011848	TFRC	C181n9_ld, C202n6_ld, mufa_ld, C182n6_C183n3_ld	-0.916287484, 0.538579181235139, -1.07850777947285, 0.404505986	0.147945956, -0.146545356687107, -0.0901925360624914, 0.162426335	-0.086508297, 0.0709581375944437, 0.120292398270534, -0.085255595	2.83e-05, 3.8624623070689e-05, 1.62335903269157e-05, 0.001064041	0.030474315, 0.034465425563651, 0.0251240565599842, 0.035905437
ENSSSCG00000006354	TOMM40L	C181n9_ld, mufa_ld, C182n6_C183n3_ld, w6w3_ld	-0.318392099, -0.366667866906352, 0.183166944, 0.191009656720293	-0.021977913, 0.0249554470555426, -0.023157184, 0.0304168554849838	0.02911541, -0.0443607156006109, 0.04441219, -0.0287816243838749	0.000125575, 0.000119062223566845, 7.18e-05, 0.000186993144793968	0.046702932, 0.0441536649487471, 0.018427958, 0.0170509278018265
ENSSSCG00000011197	OXNAD1	C181n9_ld, mufa_ld, C182n6_C183n3_ld, w6w3_ld	-0.45396122, -0.520236489719528, 0.24570024, 0.238932057523931	0.086338859, -0.0321897896246797, 0.087451847, -0.0299305147459207	-0.027732542, 0.0632397550954806, -0.014377319, 0.08443620866164	0.000150994, 0.000152112160163172, 0.00023851, 0.00124258704086993	0.049349946, 0.0495860758859302, 0.021956326, 0.0345563695902834
ENSSSCG00000013511	HDGFL2	C180_ld, C201n9_ld, C182n6_C183n3_ld, w6w3_ld	0.412393581610844, 0.226574809155163, -0.147682349, -0.142678410629708	0.046975719015659, 0.0123376768646858, 0.104138947, 0.0218307678035172	0.0749308419720061, 0.0636138262384885, 0.035506023, 0.0910089281965396	8.54281090100591e-05, 0.000356787203217959, 0.000680894, 0.00254948369709949	0.037886275923793, 0.0471661505343313, 0.030475972, 0.0475931221876376
ENSSSCG00000025751	MDH1	C181n9_ld, mufa_ld, C182n6_C183n3_ld, w6w3_ld	-0.398383565, -0.453731551540225, 0.213911265, 0.215161958216834	0.008674138, -0.0853684263082531, 0.009474585, -0.0820206296668248	-0.080849611, -0.0139145216049695, -0.067317837, 0.00508628763212343	0.000118455, 0.000133156253113499, 0.000213853, 0.000764503325324539	0.046702932, 0.0470757904100637, 0.021413161, 0.0298367798197493
ENSSSCG00000011196		sfa_ld, C182n6_C183n3_ld, w6w3_ld, ACl_ld	-0.524962483761691, 0.106407366, 0.13267143210171, 8.86369241526371	-0.00967337629082444, -0.010704663, -0.0127573494384261, -0.012132798367589	-0.00281891280637039, -0.000722378, -0.0195696312532341, -0.043974260622719	5.4871823356196e-05, 0.002425031, 0.000592902439665611, 4.37413927812821e-05	0.0405779441542654, 0.049298577, 0.0279867389824571, 0.0452647246948113
ENSSSCG00000015271	PRELP	C180_ld, C182n6_C183n3_ld, w6w3_ld, ui_ld	0.6184630223553, -0.230725608, -0.221648017754855, -0.313483494	0.0403341840765034, -0.058865054, 0.0118640091065434, 0.02053345	-0.0990507595533078, 0.024985797, -0.0742550407355739, -0.072140901	8.10356419585769e-05, 0.000369483, 0.00172754586996057, 0.000125268	0.037886275923793, 0.0251105, 0.0395367480835257, 0.047787576
ENSSSCG00000016339	ILKAP	C180_ld, C182n6_C183n3_ld, w6w3_ld, ui_ld	0.261283858744545, -0.104290841, -0.0964354606655321, -0.131555404	0.0693614696422793, 0.037219636, 0.0455017668287048, 0.048815489	0.0142771426760596, 0.058973933, 0.0248791946432716, 0.024398228	7.13858172432888e-05, 0.000123771, 0.00104989710724076, 0.000131786	0.037886275923793, 0.018660798, 0.0330619012723634, 0.048340634
ENSSSCG00000009309		mufa_pufa_ld, C182n6_C183n3_ld, w6w3_ld	0.095974329829467, -0.208455063, -0.204215753731324	0.062259214488831, -0.070362663, 0.0545118855414443	-0.0681087884492269, 0.068152385, -0.0848522506117223	0.000137668307820956, 2.23e-05, 0.000136532804391682	0.0494488568000403, 0.012704658, 0.0161846269320571
ENSSSCG00000013639	SLC44A2	C180_ld, mufa_pufa_ld, C182n6_C183n3_ld	0.362648406925458, 0.0743934074112505, -0.133540369	0.0355314673058768, 0.0140097476271624, -0.053240766	-0.0804007588344965, -0.0484963737997043, 0.024403675	8.20147988223494e-05, 0.000122054800258411, 0.000457542	0.037886275923793, 0.0494488568000403, 0.027862951
ENSSSCG00000015557	NMNAT2	C180_ld, sfa_ld, w6w3_ld, dbi_ld, ui_ld	-0.965436401175769, -1.30427524518989, 0.418387576896397, 0.67299741593192, 0.459116492	-0.0922538309618575, -0.112567678875553, -0.0918978520437145, -0.106217871480086, -0.116677584	-0.0787309787092085, -0.0969629444043732, -0.123538416523419, -0.143494243635052, -0.123936199	8.02851537760426e-06, 9.34615896682728e-05, 1.77433614628983e-05, 3.60010104909962e-05, 4.59e-05	0.0170323735846881, 0.0405779441542654, 0.0109370565317804, 0.0371831609122424, 0.035494512
ENSSSCG00000017761	UNC119	mufa_pufa_ld, C182n6_C183n3_ld, w6w3_ld	0.121122538424246, -0.204750032, -0.240717795384695	0.0582246460474972, -0.026039049, 0.0504123956997362	-0.0174111408244586, 0.068034191, -0.0372828862738118	0.00013876503592944, 0.001155946, 0.00041226377546936	0.0494488568000403, 0.036982477, 0.023985194304292
ENSSSCG00000028052	OBSL1	C202n6_ld, mufa_pufa_ld, ACl_ld, ui_ld	-0.149701201411868, 0.0818357572480619, -9.933994575606, -0.20869178	0.0762311117919894, 0.0444734852019505, 0.0602432169158744, 0.045724873	0.0138809732162224, 0.0247555825802666, -0.00138435148891132, 0.007705433	0.00063056510144595, 9.64283248061748e-05, 0.000101141108505233, 6.04e-05	0.0466756200594908, 0.0484760834037531, 0.0489244627192279, 0.035494512
ENSSSCG00000001834	MFGE8	C201n9_ld, C182n6_C183n3_ld, w6w3_ld	0.373191947611397, -0.2044711, -0.220338185819181	-0.0478018674004722, 0.048987378, -0.0333871538486912	0.000352689455333378, -0.017751854, 0.036170681082133	6.22720157833395e-06, 0.000357211, 0.000390875286657825	0.0141209130348804, 0.024720902, 0.0238884659846415
ENSSSCG00000003132	KDELR1	C180_ld, C201n9_ld, C182n6_C183n3_ld	0.460923483778664, 0.22592585454344, -0.14099006	0.0423624062260584, 0.00883544239104154, 0.109829813	0.0807121198828285, 0.0699971320759765, 0.032621725	1.38150657178588e-05, 0.000469063906475552, 0.001463392	0.0189778440374344, 0.0477766939250905, 0.041033622
ENSSSCG00000005316	TPM2	C201n9_ld, C182n6_C183n3_ld, w6w3_ld	0.290941182619252, -0.178788701, -0.212132226658755	-0.000277878247171916, 0.041959315, 0.00788038991252261	-0.00275547770015652, 0.025289909, 0.0311157390737179	0.000143159217003289, 0.00067256, 0.000183312551544577	0.0366592326788332, 0.030475972, 0.0170509278018265
ENSSSCG00000006729	TENT5C	C181n9_ld, mufa_ld, C182n6_C183n3_ld	0.650582882, 0.732884341865379, -0.280144799	-0.08858299, 0.0354845512001122, -0.104478729	0.037619278, -0.105728354621926, 0.065146596	7.11e-05, 8.8963331505547e-05, 0.002473809	0.038243353, 0.0415996245092202, 0.049977825
ENSSSCG00000010438	ATAD1	C202n6_ld, C182n6_C183n3_ld, w6w3_ld	0.202539129565868, 0.18589362, 0.208423947887614	-0.124082550571538, 0.06267638, -0.110745880669241	0.0182323431121119, -0.098197502, 0.0559615801825375	0.000242040978398327, 0.000294637, 0.000230346444638222	0.0390156796178699, 0.023185875, 0.0183739504827984
ENSSSCG00000010700	NSMCE4A	C201n9_ld, C182n6_C183n3_ld, w6w3_ld	-0.23281736927735, 0.131531598, 0.154188812563645	-0.0125355219079683, 0.075847644, -0.0131709161518262	0.0710557517642949, -0.000733782, 0.0678529789326668	0.000194640898822475, 0.002250389, 0.00114170028762748	0.0387996924572786, 0.047680559, 0.0337289442338181
ENSSSCG00000015446	PNPLA8	C202n6_ld, C182n6_C183n3_ld, w6w3_ld	0.169774336777508, 0.16843238, 0.190235795814221	-0.0654027490210243, 0.010757644, -0.0551703068528838	-0.0287085580928968, -0.042581774, 0.00369206583287788	0.000667056590167287, 0.000269998, 0.000190909498590004	0.0476735793730674, 0.022712323, 0.0170795860627231
ENSSSCG00000022301	EIF4EBP1	C201n9_ld, C182n6_C183n3_ld, w6w3_ld	0.308757928798012, -0.192996093, -0.217920366947359	0.0650313137507375, 0.144990771, 0.0741483631568835	0.0985457391826832, 0.090699823, 0.133153782776704	0.000137941477663575, 0.000520591, 0.000293292989796177	0.0366592326788332, 0.029194823, 0.022253588092536
ENSSSCG00000023142	GAMT	C202n6_ld, C182n6_C183n3_ld, w6w3_ld	-0.208285390694463, -0.191747862, -0.239063870727442	0.0307442708715405, -0.093610045, -0.0165333046987919	-0.0918160300477749, 0.0022339, -0.103658483096992	0.000586167546674678, 0.000800721, 0.000102966094790812	0.0462794869860574, 0.032143302, 0.0139492825354527
ENSSSCG00000024676	SRPK3	C201n9_ld, C182n6_C183n3_ld, w6w3_ld	0.299155332801677, -0.155264942, -0.181221289849695	0.0217523861224009, 0.040975139, 0.033672100519837	-0.00147182877281314, 0.050394089, 0.0301006421372092	4.57049998996834e-05, 0.002251303, 0.000972392992039035	0.0288700366347917, 0.047680559, 0.0319080046578353
ENSSSCG00000028517	SC5D	C202n6_ld, C182n6_C183n3_ld, w6w3_ld	0.248293555804014, 0.232607582, 0.272743568576292	-0.0568247987320633, 0.001740394, -0.0353058136904175	-0.0473787555283946, -0.024412983, -0.00526650283655012	0.000118734779236075, 0.000106143, 3.47383689381874e-05	0.0345145146379301, 0.018536315, 0.0109370565317804
ENSSSCG00000028865	SAP18	C201n9_ld, C182n6_C183n3_ld, w6w3_ld	0.138025834121484, -0.097721088, -0.0838031095652244	-0.0106008137350839, -0.013564856, -0.00289656943424183	-0.0475955582008144, 0.009988222, -0.026228185908027	0.000249686016857379, 0.000144873, 0.00269450111349115	0.0449802146908741, 0.018660798, 0.0487363606039146
ENSSSCG00000039882	HTRA2	C201n9_ld, C182n6_C183n3_ld, w6w3_ld	-0.17907429005329, 0.123111791, 0.13856912530207	0.0200153180166618, -0.061261947, 0.0224539019464179	-0.0677628340555492, 0.035587475, -0.0688875795647812	0.000304729014272174, 0.000272485, 0.000214756334469231	0.0470848288883179, 0.022725565, 0.0182996903168173
ENSSSCG00000003136	CYTH2	C180_ld, C182n6_C183n3_ld, w6w3_ld	0.372401877222641, -0.157270511, -0.142801356579575	0.053849852925935, 0.091909251, 0.027823101916894	0.0622114371350166, 0.040545288, 0.077811540018831	4.88145047011965e-05, 3e-05, 0.000510053699255513	0.0363671763392335, 0.013488318, 0.02628777009989
ENSSSCG00000028723	CCDC102A	C180_ld, C182n6_C183n3_ld, w6w3_ld	0.487036981431019, -0.191435624, -0.177104594090101	0.0806672496928499, 0.193904556, 0.0537423555308902	0.159326364946705, 0.066416164, 0.179019602278757	0.000115061274170036, 0.000234377, 0.00182707638522653	0.0452736754298832, 0.021954616, 0.0402943504634554
ENSSSCG00000032561	PDCD1LG2	C161n9_ld, C202n6_ld, mufa_pufa_ld	-0.487723948257571, -0.454816370185978, 0.213841373682837	-0.0276197631606606, 0.0176162395208679, -0.0449055387064941	-0.170933547288467, -0.116218793479422, -0.136798403876336	3.43793325173491e-06, 9.41970101453891e-05, 0.000118374270274666	0.0409232259541157, 0.034465425563651, 0.0494488568000403
ENSSSCG00000008013	IGFALS	C182n6_C183n3_ld, w6w3_ld, ACl_ld	-0.305188814, -0.323389625476721, -21.5843466710606	0.098454469, 0.0645051222588801, 0.0965779903052028	0.080188251, 0.0834683778956888, 0.0849547713914242	0.000612292, 0.0008583546462822, 8.89790795731156e-05	0.029875798, 0.0306013647168197, 0.0489244627192279
ENSSSCG00000015973	ATP5MC3	C182n6_C183n3_ld, w6w3_ld, ACl_ld	0.163401341, 0.178996423256033, 11.51265270523	-0.013207226, -0.0370868056546632, -0.0398554062385911	-0.023893699, -0.0199025196491165, -0.0460372993947569	0.000223825, 0.000253679108926514, 2.9209080405677e-05	0.021954616, 0.0200474494351992, 0.0433520466076555
ENSSSCG00000017420	CNP	C202n6_ld, mufa_ld, mufa_pufa_ld	-0.184646829779438, 0.368956713479541, 0.100646916696178	0.0531587774682739, 0.00584482708103439, 0.0173574180355392	-0.0757359842642738, -0.0871289623978071, -0.0675835318926982	0.000252147704567809, 0.000140164114154276, 2.99298728142314e-05	0.0390156796178699, 0.0470757904100637, 0.040407869678038
ENSSSCG00000032203		C181n9_ld, mufa_ld, mufa_pufa_ld	0.969381651, 1.07808714239663, 0.265010651061069	0.178385678, 0.0343937276505911, 0.0594088884627402	0.035006171, 0.161951877824711, 0.177361721997818	1.72e-05, 2.91705496036973e-05, 3.40181746387746e-05	0.026067546, 0.0257069542896622, 0.040407869678038
ENSSSCG00000036236	ELOVL6	C181n9_ld, mufa_ld, mufa_pufa_ld	0.48734733, 0.563550599884135, 0.14917834677125	-0.109455274, -0.0287202441205652, -0.0139854005557236	-0.025422369, -0.126511538258108, -0.107283573538559	0.000118497, 9.35530089038973e-05, 3.0325528464842e-05	0.046702932, 0.0415996245092202, 0.040407869678038
ENSSSCG00000017356	FAM171A2	sfa_ld, C182n6_C183n3_ld, ui_ld	1.20456747005456, -0.254539504, -0.427438706	0.117192044298468, 0.055157532, 0.093318393	0.0542692549223662, 0.099771754, 0.047242272	8.84921578438684e-05, 0.002329872, 4.27e-05	0.0405779441542654, 0.048293689, 0.035494512
ENSSSCG00000031174	FBP1	C160_ld, C180_ld, sfa_ld, ui_ld	4.534306448, 2.28193694089813, 4.03273495178827, -1.189954152	-0.422109066, 0.217720335071866, 0.237274027629259, 0.200263939	0.266551187, -0.597257993842484, -0.489432941005323, -0.490163946	4.68e-06, 7.08398384451513e-05, 3.36572703625368e-06, 6.46e-05	0.035384019, 0.037886275923793, 0.0172957233205764, 0.035494512
ENSSSCG00000007687	LRWD1	C201n9_ld, mufa_pufa_ld, ui_ld	0.255314482976668, 0.0815741989991437, -0.209727756	0.0262634322166886, 0.0419192554508795, 0.043093804	0.0423729125803123, 0.0883680239123179, 0.071451042	2.63022988942081e-05, 0.000126426757842167, 7.01e-05	0.0194310310501552, 0.0494488568000403, 0.035494512
ENSSSCG00000003006	CYP2B22	C202n6_ld, C181n7_C161n7_ld	-0.630333849846472, -1.47568003861065	0.202580902466897, 0.160873635029072	-0.017120431939835, 0.0874481208780403	0.000594003072014908, 5.56267467837525e-07	0.0462794869860574, 0.0073771748600677
ENSSSCG00000006108	TMEM67	C201n9_ld, C182n6_C183n3_ld	-0.58786719437394, 0.288001227	-0.014873596420372, -0.019197227	-0.00241932634957762, -0.017828995	4.80473352785154e-06, 0.00131205	0.0141209130348804, 0.038563001
ENSSSCG00000023272	ILK	C201n9_ld, C182n6_C183n3_ld	0.155100117967007, -0.095701548	0.0124459439602718, 0.019859487	-0.0142356379631613, 0.034705438	0.000542337358005164, 0.001858856	0.0493063590449624, 0.045585644
ENSSSCG00000029145	POMGNT1	C201n9_ld, C182n6_C183n3_ld	0.205994500875131, -0.109908301	0.016647144510266, 0.007212193	-0.0291367155691846, 0.041849712	8.15624925738205e-05, 0.002340955	0.0345045908323674, 0.048293689
ENSSSCG00000029741		C201n9_ld, C182n6_C183n3_ld	0.122840597921301, -0.077112693	0.0291590032684632, 0.037215333	0.00552568901796338, 0.050517813	0.000351575044619921, 0.001082125	0.0471661505343313, 0.036162031
ENSSSCG00000032787	ALAD	C201n9_ld, C182n6_C183n3_ld	0.339702209661101, -0.180764396	0.0109432305507369, -0.032857382	-0.0785454367726166, 0.040502055	8.07263857572503e-06, 0.000619066	0.0141209130348804, 0.029875798
ENSSSCG00000035446	CAVIN1	C201n9_ld, C182n6_C183n3_ld	0.189128043076726, -0.115723056	0.000477998579174738, -0.011438055	-0.0481126898919456, 0.023645909	0.000600046948435361, 0.002217449	0.0499694037554046, 0.047555477
ENSSSCG00000008858	KLHL2	C180_ld, C202n6_ld, sfa_ld	-0.414465104482122, 0.149090032282225, -0.609953696016503	-0.0100991369508116, -0.0297230776743226, -0.0224320247934968	-0.0320287464686922, -0.0803257187970948, -0.0322943405492629	1.39923471540143e-05, 0.000448117371601686, 3.22808517686184e-05	0.0189778440374344, 0.0441658388135314, 0.0405779441542654
ENSSSCG00000000359		C182n6_C183n3_ld, w6w3_ld	-0.15483885, -0.160832586081039	-0.131121275, 0.00949579030001723	0.024245199, -0.143554345122263	0.000179289, 0.000326750746375616	0.019828464, 0.0227841771774948
ENSSSCG00000000374		C182n6_C183n3_ld, w6w3_ld	-0.11689579, -0.109436503928793	-0.046594918, 0.0373832941779905	0.050871729, -0.0591986876437963	0.000260307, 0.00163017161543554	0.022478451, 0.0382655210263631
ENSSSCG00000000402	RBMS2	C182n6_C183n3_ld, w6w3_ld	-0.115474304, -0.126676112980184	-0.006727453, 0.0161201808669324	0.031455892, -0.0178317536381002	0.002156674, 0.00184407346919954	0.047555477, 0.0402943504634554
ENSSSCG00000000510	TMEM19	C182n6_C183n3_ld, w6w3_ld	0.177757416, 0.180367091149164	-0.122277931, -0.121785366690189	-0.107282555, -0.127617561019109	0.000254924, 0.000805462879321479	0.022210162, 0.0298585007867682
ENSSSCG00000000529		C182n6_C183n3_ld, w6w3_ld	0.166348441, 0.199631384220002	0.001697926, -0.053275852416465	-0.041825883, -0.00631831621272084	0.000152464, 3.58630951373326e-05	0.018660798, 0.0109370565317804
ENSSSCG00000000619	FAM234B	C182n6_C183n3_ld, w6w3_ld	0.148020781, 0.183572899680711	-0.00699626, 0.0310580938826584	0.042250473, -0.0156189321800204	0.000991789, 0.000199230141515389	0.034687543, 0.017493912792683
ENSSSCG00000000645	GABARAPL1	C182n6_C183n3_ld, w6w3_ld	0.286580374, 0.350567006130369	0.15056554, 0.014366868451522	0.022999999, 0.142945422535452	0.002213977, 0.000619051311451179	0.047555477, 0.0284849624457638
ENSSSCG00000000746	WASHC1	C182n6_C183n3_ld, w6w3_ld	-0.153086762, -0.147840123841772	0.033619491, 0.00610485094479357	0.019746302, 0.0203441561727562	0.000323287, 0.00140827731845231	0.023970948, 0.0359746426958299
ENSSSCG00000000759	WNT5B	C182n6_C183n3_ld, w6w3_ld	-0.364340753, -0.328631600834332	-0.08467223, 0.0984891956306666	0.108735792, -0.105275991456101	0.000110584, 0.00149182081978377	0.018536315, 0.0365957231648025
ENSSSCG00000001528		C182n6_C183n3_ld, w6w3_ld	-0.120810694, -0.119050176296296	-0.138670027, 0.0484360349239671	0.062480699, -0.150917478143788	0.000316418, 0.00105288053880725	0.02393477, 0.0330619012723634
ENSSSCG00000001657	CUL7	C182n6_C183n3_ld, w6w3_ld	-0.183604931, -0.177308181286673	0.016124095, 0.0532729091823367	0.066755144, 0.00205334542489294	0.000726223, 0.00274737780303681	0.031242155, 0.0487500758710651
ENSSSCG00000001822	RCCD1	C182n6_C183n3_ld, w6w3_ld	0.237857961, 0.266725321650944	0.080915756, 0.0130129334111299	0.025029229, 0.0749169206724998	0.000285414, 0.00021612554113977	0.022828286, 0.0182996903168173
ENSSSCG00000002014	JPH4	C182n6_C183n3_ld, w6w3_ld	-0.3451108, -0.444709326036365	0.068225867, 0.0267408505241184	0.050397861, 0.0587028835320606	0.000615599, 4.23535190624905e-05	0.029875798, 0.0110124472650141
ENSSSCG00000002370	AREL1	C182n6_C183n3_ld, w6w3_ld	0.106333404, 0.140097727720207	-0.021334399, -0.00728027512357273	0.004013143, -0.0307904148340271	0.000863606, 6.49805134785751e-05	0.033469044, 0.0131111549555918
ENSSSCG00000002447	CPSF2	C182n6_C183n3_ld, w6w3_ld	0.133329474, 0.149924989611948	-0.061851162, -0.0352344160908531	-0.022194804, -0.0693275402471231	5.93e-05, 4.63916873912739e-05	0.018427958, 0.0115774320822588
ENSSSCG00000002642	CDH15	C182n6_C183n3_ld, w6w3_ld	-0.201717802, -0.217730250193216	-0.057353129, 0.0496231554959024	0.065277824, -0.0700940878431659	0.000766002, 0.00082037156061185	0.031563036, 0.030056597374519
ENSSSCG00000002672	MEAK7	C182n6_C183n3_ld, w6w3_ld	0.277040548, 0.25567607165276	-0.095741655, 0.0713482272668182	0.088401205, -0.0968783061286791	0.000104321, 0.00124769197064849	0.018536315, 0.0345968806579285
ENSSSCG00000002697	NUDT7	C182n6_C183n3_ld, w6w3_ld	0.262067544, 0.309455625576626	0.011288179, -0.0425393383779639	-0.032309907, 0.00439964524165549	0.002175669, 0.000953550533516044	0.047555477, 0.0317288639684477
ENSSSCG00000002741	ZNF821	C182n6_C183n3_ld, w6w3_ld	-0.211065253, -0.20822242898808	0.075762748, 0.0288662353573179	0.042640042, 0.0613219127015838	4.04e-06, 2.92737748125502e-05	0.006576979, 0.0109370565317804
ENSSSCG00000002778	ZDHHC1	C182n6_C183n3_ld, w6w3_ld	0.345586479, 0.361676764773346	0.149564772, -0.0105164062547859	0.00295853, 0.147086408068014	2.15e-05, 5.61147572789829e-05	0.012704658, 0.0128352242218538
ENSSSCG00000002807	USB1	C182n6_C183n3_ld, w6w3_ld	0.27967006, 0.290908284360835	-0.015413445, 0.0314283292498053	0.045263224, -0.0190503725469886	0.00077972, 0.00150352308113893	0.031701942, 0.0366118009395964
ENSSSCG00000003147	CA11	C182n6_C183n3_ld, w6w3_ld	-0.245861106, -0.296335318672845	-0.166576097, 0.0149162704716078	0.033897422, -0.177640468577501	0.002167049, 0.000643072907619823	0.047555477, 0.0285119786057426
ENSSSCG00000003157	LIN7B	C182n6_C183n3_ld, w6w3_ld	-0.28085196, -0.282214107721005	0.001523283, 0.0302254467018882	0.044288218, -0.0142173694973202	3.28e-06, 1.79088429164001e-05	0.006393754, 0.0109370565317804
ENSSSCG00000003165	RPS11	C182n6_C183n3_ld, w6w3_ld	-0.160203085, -0.156195936854981	-0.046976935, 0.0512678754686032	0.065018932, -0.0603211168641526	0.00014123, 0.000640955394350529	0.018660798, 0.0285119786057426
ENSSSCG00000003384	DNAJC11	C182n6_C183n3_ld, w6w3_ld	0.124791301, 0.15002561147812	0.061362603, -0.0183346297214512	-0.006164486, 0.053007993964986	0.000235054, 6.13585847520959e-05	0.021954616, 0.0129258479654502
ENSSSCG00000003621	ZSCAN20	C182n6_C183n3_ld, w6w3_ld	0.199259362, 0.241165575097997	0.25182408, -0.00641599006501322	0.004241301, 0.243899077218854	0.001212423, 0.000353338478446356	0.03755796, 0.0232693424846149
ENSSSCG00000003718	TAF4B	C182n6_C183n3_ld, w6w3_ld	0.161428514, 0.188233483453197	0.054857571, -0.0372257112184932	-0.025144311, 0.0472353946237032	0.002178665, 0.00114994775384725	0.047555477, 0.0338429999056516
ENSSSCG00000003738	MAPRE2	C182n6_C183n3_ld, w6w3_ld	-0.292764102, -0.296300277322894	0.03383471, 0.00183527001835412	0.016091321, 0.017986610802992	3.25e-06, 1.54155156475138e-05	0.006393754, 0.0109370565317804
ENSSSCG00000003749	PIK3C3	C182n6_C183n3_ld, w6w3_ld	0.133953966, 0.178024402826423	-0.044963326, -0.038779319787544	-0.028454538, -0.0545839110996235	0.001943363, 0.000169169107244426	0.046251778, 0.0168394231841778
ENSSSCG00000003862	CC2D1B	C182n6_C183n3_ld, w6w3_ld	0.10201161, 0.116665317404527	-0.039784172, 0.0159933385384129	0.029168042, -0.047839561363857	0.00049599, 0.000325025283283748	0.028304882, 0.0227841771774948
ENSSSCG00000004013	SMOC2	C182n6_C183n3_ld, w6w3_ld	-0.258793814, -0.286406857104164	-0.266870242, 0.0111194880063274	0.027817275, -0.280032997881568	0.000744194, 0.000588149901433121	0.031563036, 0.0279867389824571
ENSSSCG00000004196	MED23	C182n6_C183n3_ld, w6w3_ld	0.152683758, 0.176447169489773	-0.013369448, -0.00539128865346826	0.0069749, -0.0209569165568307	0.001131118, 0.000631496854100325	0.036791288, 0.0285119786057426
ENSSSCG00000004255	VGLL2	C182n6_C183n3_ld, w6w3_ld	-0.260678331, -0.270784842507798	0.10844463, 0.0779155620320216	0.092879363, 0.0938623066681069	0.000442195, 0.000803369505714637	0.027836406, 0.0298585007867682
ENSSSCG00000004373	RTN4IP1	C182n6_C183n3_ld, w6w3_ld	0.232640577, 0.254814941461487	-0.094701687, -0.00715721855162756	0.005511223, -0.100296509832168	1.24e-05, 1.47463968887178e-05	0.01106519, 0.0109370565317804
ENSSSCG00000004374	QRSL1	C182n6_C183n3_ld, w6w3_ld	0.123406734, 0.1480395764622	-0.011761685, -0.0409280597490792	-0.028700973, -0.0201013779805091	0.000536959, 0.000165816589980578	0.029505889, 0.0168394231841778
ENSSSCG00000004499	ATP5F1A	C182n6_C183n3_ld, w6w3_ld	0.169820467, 0.192604714955777	-0.00196467, -0.0768997958804537	-0.064405701, -0.0090748890897263	3.18e-05, 1.95625814895136e-05	0.013488318, 0.0109370565317804
ENSSSCG00000004558	CSNK1G1	C182n6_C183n3_ld, w6w3_ld	0.145125916, 0.170407633598356	-0.014934714, -0.0355010633870972	-0.023298686, -0.0228180319184881	7.48e-05, 2.5212896257045e-05	0.018536315, 0.0109370565317804
ENSSSCG00000004745	RPAP1	C182n6_C183n3_ld, w6w3_ld	0.107681626, 0.136083095772671	-0.030561354, 0.0105952199762666	0.022421218, -0.0395644984833536	0.000280837, 3.13217212952206e-05	0.022729925, 0.0109370565317804
ENSSSCG00000004936	INTS14	C182n6_C183n3_ld, w6w3_ld	0.135809348, 0.152898233309264	-0.023787366, -0.0100431964459536	0.002952148, -0.0312445810753396	6.39e-05, 4.85993746647821e-05	0.018427958, 0.011817394761163
ENSSSCG00000004970		C182n6_C183n3_ld, w6w3_ld	-0.127038928, -0.137407629710363	-0.061230418, 0.0117249623209742	0.026957321, -0.0726703280573123	0.000717246, 0.000705837933525827	0.031155286, 0.0298367798197493
ENSSSCG00000005112	WDR89	C182n6_C183n3_ld, w6w3_ld	0.196588689, 0.240536388906069	0.011943872, -0.021640616355266	-0.01118998, 0.00379607627884428	0.000140871, 2.15191850263114e-05	0.018660798, 0.0109370565317804
ENSSSCG00000005593	OLFML2A	C182n6_C183n3_ld, w6w3_ld	-0.191211003, -0.2166626402747	-0.10532472, -0.0435339942749399	-0.026927162, -0.117078571953234	0.001236347, 0.000726712989951619	0.037818817, 0.0298367798197493
ENSSSCG00000005646	COQ4	C182n6_C183n3_ld, w6w3_ld	0.119680984, 0.134438311242074	0.066292607, -0.00295551742254652	0.010241024, 0.0586418320854415	0.002297323, 0.00191271207295102	0.047899905, 0.0409450628586594
ENSSSCG00000005713	PLPP7	C182n6_C183n3_ld, w6w3_ld	-0.236835118, -0.242660501896135	-0.047793685, 0.0451421471327712	0.059726039, -0.0621554141329891	0.000250283, 0.000567672547537128	0.022134258, 0.0277270998196789
ENSSSCG00000005762	KCNT1	C182n6_C183n3_ld, w6w3_ld	-0.255377607, -0.236749823793062	0.039974236, 0.0617320596523437	0.073865029, 0.0232579894625322	0.000353693, 0.00246742317575272	0.024652285, 0.0467982167491488
ENSSSCG00000005771	HDHD2	C182n6_C183n3_ld, w6w3_ld	0.09965778, 0.128353088860395	-0.064746807, 0.0077417296811793	0.019524112, -0.0739604759499244	0.000874965, 9.971950666386e-05	0.033554069, 0.0139478867591461
ENSSSCG00000006141	CA3	C182n6_C183n3_ld, w6w3_ld	-0.231446901, -0.277573106760414	-0.106302169, 0.0318145019237374	0.050392013, -0.117371461631626	0.000675855, 0.000160717022786775	0.030475972, 0.0168394231841778
ENSSSCG00000006168	PEX2	C182n6_C183n3_ld, w6w3_ld	0.131072808, 0.158106828560159	-0.131666531, 0.00319238663415431	0.01519603, -0.140015812928882	0.00098207, 0.000304548990149569	0.034471177, 0.0225688185540958
ENSSSCG00000006173	GDAP1	C182n6_C183n3_ld, w6w3_ld	0.242639549, 0.303517618453229	-0.051336275, -0.0813726817021196	-0.072512043, -0.0597385983418129	0.002017494, 0.000410963915889212	0.046765571, 0.023985194304292
ENSSSCG00000006263	ATP6V1H	C182n6_C183n3_ld, w6w3_ld	0.101612825, 0.131238940058375	0.047876494, -0.0346679554189722	-0.022974036, 0.0386353590505736	0.001246842, 0.000151836113824647	0.037846727, 0.0168394231841778
ENSSSCG00000006277	SPIDR	C182n6_C183n3_ld, w6w3_ld	0.192892948, 0.209655301952841	-0.060605242, -0.0730361396674668	-0.059904875, -0.0667033288833815	0.002077716, 0.00235907152968238	0.04703535, 0.0461365753274782
ENSSSCG00000006296	ATP1B1	C182n6_C183n3_ld, w6w3_ld	0.170258245, 0.20205833324865	-0.066602723, 0.00319831580800962	0.014801968, -0.0744111194889392	0.000547304, 0.000189890603539275	0.029505889, 0.0170795860627231
ENSSSCG00000006307	RCSD1	C182n6_C183n3_ld, w6w3_ld	-0.202641498, -0.200202387195198	0.014523699, 0.0156515944746263	0.029480603, 0.000311363196741916	0.00044502, 0.00144911944078187	0.027836406, 0.0359746426958299
ENSSSCG00000006311	STYXL2	C182n6_C183n3_ld, w6w3_ld	-0.184961366, -0.180380070660574	0.07936542, -0.0534942858880663	-0.039844937, 0.0653977735835495	0.000329506, 0.0013019998765413	0.023970948, 0.0352760611705742
ENSSSCG00000006358	NDUFS2	C182n6_C183n3_ld, w6w3_ld	0.141633226, 0.167900014720583	-0.068634064, -0.0250824088842608	-0.012983749, -0.0766763713049684	0.000112383, 3.3216861841091e-05	0.018536315, 0.0109370565317804
ENSSSCG00000006415	CADM3	C182n6_C183n3_ld, w6w3_ld	-0.324597534, -0.35090193698983	0.000113183, -0.0285932325981959	-0.012144283, -0.0146895699272268	0.001231998, 0.00133791641984668	0.03780432, 0.0354406457478494
ENSSSCG00000006631	TMOD4	C182n6_C183n3_ld, w6w3_ld	-0.120402546, -0.117691262785782	-0.090550175, -0.0132592231255377	0.000692196, -0.102862796203269	0.000703061, 0.00226152287612435	0.030764286, 0.0453468772438856
ENSSSCG00000006771	SLC16A1	C182n6_C183n3_ld, w6w3_ld	0.261983343, 0.281893194850418	0.09932408, -0.0386811674473774	-0.025735598, 0.0945926341139495	0.000103723, 0.000151331586821153	0.018536315, 0.0168394231841778
ENSSSCG00000006887	CNN3	C182n6_C183n3_ld, w6w3_ld	-0.130912998, -0.128902997879579	0.012372325, 0.00836936249128368	0.022371022, -0.000130718561462696	0.000929288, 0.00267199851081695	0.03401561, 0.0487363606039146
ENSSSCG00000006988	PDGFRL	C182n6_C183n3_ld, w6w3_ld	-0.249854204, -0.278684442613626	-0.120931769, 0.0185201386738974	0.035354479, -0.133790057065884	6.28e-05, 3.70336469498482e-05	0.018427958, 0.0109370565317804
ENSSSCG00000007004	INTS10	C182n6_C183n3_ld, w6w3_ld	0.113937515, 0.137022139413046	-0.012974084, 0.00498800444072666	0.017350944, -0.0214133282825718	0.000235722, 6.26990854087297e-05	0.021954616, 0.0129258479654502
ENSSSCG00000007161	LZTS3	C182n6_C183n3_ld, w6w3_ld	-0.189029824, -0.192807400399321	-0.083683364, 0.018684496455544	0.033152754, -0.0970892656787218	0.000718383, 0.00151302279767209	0.031155286, 0.0366118009395964
ENSSSCG00000007352	DHX35	C182n6_C183n3_ld, w6w3_ld	0.175448625, 0.201453979586808	0.094253166, 0.0337636959866586	0.045949595, 0.0870213278884981	6.93e-05, 3.43285104813713e-05	0.018427958, 0.0109370565317804
ENSSSCG00000007358	EMILIN3	C182n6_C183n3_ld, w6w3_ld	-0.314896911, -0.341864740188599	-0.232353855, -0.0309979272619679	-0.014465784, -0.246877874301235	0.00133029, 0.00137285593614385	0.038596529, 0.0359492889787445
ENSSSCG00000007424	TNNC2	C182n6_C183n3_ld, w6w3_ld	-0.157666607, -0.180912931606045	-0.117680428, 0.0124951716615229	0.028944907, -0.128823962217506	0.000251785, 9.63535402061113e-05	0.022134258, 0.0139478867591461
ENSSSCG00000007460	ARFGEF2	C182n6_C183n3_ld, w6w3_ld	0.179946613, 0.205146108406713	0.125676171, -0.0642409503243791	-0.051967223, 0.118612724079926	0.00183218, 0.00123248932785038	0.045491881, 0.0345563695902834
ENSSSCG00000007472	BCAS4	C182n6_C183n3_ld, w6w3_ld	-0.59475432, -0.65317707887839	0.154939386, -0.0583217659052003	-0.039188343, 0.136349422616249	0.000929588, 0.000855663908325521	0.03401561, 0.0306013647168197
ENSSSCG00000007501	BMP7	C182n6_C183n3_ld, w6w3_ld	-0.41780729, -0.484196411281156	0.214871351, 0.0203163277993991	0.040558516, 0.201040808392549	0.000690226, 0.000293802922279196	0.030475972, 0.022253588092536
ENSSSCG00000007521	NELFCD	C182n6_C183n3_ld, w6w3_ld	-0.128135263, -0.131599723172709	0.046731863, 0.0255982078356375	0.040146075, 0.0347238540190222	0.000278576, 0.000558843154792992	0.022729925, 0.0274592262805645
ENSSSCG00000007530	PPP1R3D	C182n6_C183n3_ld, w6w3_ld	-0.39798245, -0.41636789754216	0.161746494, 0.163384775416167	0.178917676, 0.144607253566204	0.001063953, 0.00170171377353722	0.035905437, 0.0392128846384465
ENSSSCG00000007800	SEPTIN1	C182n6_C183n3_ld, w6w3_ld	-0.504866282, -0.476830594192285	0.290027089, 0.161936986527203	0.172686982, 0.266743584682757	9.18e-05, 0.000761438518509101	0.018536315, 0.0298367798197493
ENSSSCG00000007806	RABEP2	C182n6_C183n3_ld, w6w3_ld	-0.380249111, -0.36367619503788	0.280435174, 0.104597361720907	0.116706739, 0.260963390865415	0.000202742, 0.00117415536762975	0.021046251, 0.0340512833391321
ENSSSCG00000007845	UQCRC2	C182n6_C183n3_ld, w6w3_ld	0.122427946, 0.149940327937507	0.013754732, -0.0529111298960354	-0.04097047, 0.00516592023933729	0.000471143, 0.000101484994894012	0.028042547, 0.0139478867591461
ENSSSCG00000008058	KCTD5	C182n6_C183n3_ld, w6w3_ld	0.123215831, 0.136373245684757	0.081415784, 0.00211898034049833	0.015480095, 0.0739732936650851	0.000941649, 0.000928363190842731	0.03401561, 0.0314423900189892
ENSSSCG00000008069	NOL8	C182n6_C183n3_ld, w6w3_ld	0.186722471, 0.21893775939158	0.034123485, -0.0576755016833464	-0.046083001, 0.0266670685529445	0.001516515, 0.000708069280005999	0.041684713, 0.0298367798197493
ENSSSCG00000008144	NCK2	C182n6_C183n3_ld, w6w3_ld	-0.148960223, -0.124992501181272	0.042172785, 0.0805047386763749	0.092303056, 0.0275228692397418	8.9e-05, 0.00263845901004351	0.018536315, 0.0486791405338521
ENSSSCG00000008170	RPL31	C182n6_C183n3_ld, w6w3_ld	-0.134049428, -0.134252607899461	-0.073728116, 0.0460210789411543	0.060235823, -0.0861305293912644	3.81e-05, 0.000136426229936846	0.014302511, 0.0161846269320571
ENSSSCG00000008281	RTKN	C182n6_C183n3_ld, w6w3_ld	-0.106491489, -0.113471383738768	0.012871619, 0.0192125520985712	0.034147226, 0.00164542744579902	0.000351724, 0.000405424594142525	0.024652285, 0.023985194304292
ENSSSCG00000008287	INO80B	C182n6_C183n3_ld, w6w3_ld	-0.145208627, -0.145811150089001	-0.034843621, 0.0282433502006081	0.042477309, -0.0474753349056524	0.000109775, 0.000338720320269562	0.018536315, 0.0229329388055805
ENSSSCG00000008289	MTHFD2	C182n6_C183n3_ld, w6w3_ld	0.169544975, 0.196327222015425	0.010028616, -0.0413496387594191	-0.029251256, 0.0025978250102181	0.002079549, 0.00118071149013336	0.04703535, 0.0341021696073478
ENSSSCG00000008332	C2orf42	C182n6_C183n3_ld, w6w3_ld	0.094168086, 0.142539318188769	0.022437378, -0.0308919758826931	-0.021064574, 0.0115494681474096	0.001904801, 1.67526578722713e-05	0.045867421, 0.0109370565317804
ENSSSCG00000008349	CNRIP1	C182n6_C183n3_ld, w6w3_ld	-0.342607521, -0.339459878214639	0.097790592, -0.0426971992885197	-0.029192357, 0.0802529831707435	6.49e-08, 9.71394624320791e-07	0.000633751, 0.00335584907145786
ENSSSCG00000008494	NDUFAF7	C182n6_C183n3_ld, w6w3_ld	0.136453109, 0.156067918827696	-0.002963448, -0.0141918218026306	-0.001445003, -0.0106040950087669	0.001657623, 0.00109570437165115	0.043163806, 0.0333833599298854
ENSSSCG00000008572	GAREM2	C182n6_C183n3_ld, w6w3_ld	-0.241630104, -0.265339669185728	0.023267341, 0.0895668597863537	0.105909941, 0.0101988201488938	0.000459721, 0.000393742882629021	0.027862951, 0.0238884659846415
ENSSSCG00000008577	DNAJC27	C182n6_C183n3_ld, w6w3_ld	0.158766619, 0.198597462433416	-0.006887437, -0.0316217626454635	-0.020832836, -0.0155952809117028	0.00067352, 0.000105380397251917	0.030475972, 0.0140663268478509
ENSSSCG00000008981	STBD1	C182n6_C183n3_ld, w6w3_ld	-0.203101405, -0.21336214094965	0.033496679, 0.0391407314233558	0.054224317, 0.0202714683575817	0.000545311, 0.000829405926601687	0.029505889, 0.030056597374519
ENSSSCG00000008983	CCDC158	C182n6_C183n3_ld, w6w3_ld	-0.401454588, -0.431857054128285	0.176169225, 0.0863905661698383	0.103105075, 0.159893092034021	7.17e-05, 8.72039831426059e-05	0.018427958, 0.0139478867591461
ENSSSCG00000009029	ARHGAP10	C182n6_C183n3_ld, w6w3_ld	-0.169985198, -0.146157271465828	0.062572063, 0.027318642317738	0.039092606, 0.0474419886447629	0.000129329, 0.00262607254503985	0.018660798, 0.0485450579027048
ENSSSCG00000009049	USP38	C182n6_C183n3_ld, w6w3_ld	0.127882261, 0.171979702413925	0.055447557, -0.0593139171756251	-0.049002828, 0.0456830154756288	0.002340502, 0.000185461256564696	0.048293689, 0.0170509278018265
ENSSSCG00000009281	SGCG	C182n6_C183n3_ld, w6w3_ld	-0.137199096, -0.132222760979923	-0.044620069, 0.0229081897289273	0.036605207, -0.0575030295080682	0.000592324, 0.00231723671616595	0.029875798, 0.0459227041331878
ENSSSCG00000009373	SLC25A15	C182n6_C183n3_ld, w6w3_ld	0.212100645, 0.214247122837976	0.068576368, -0.0420120920558419	-0.027401137, 0.0640753893187033	0.000592432, 0.00168027618082853	0.029875798, 0.0390359381345079
ENSSSCG00000009436	MTRF1	C182n6_C183n3_ld, w6w3_ld	0.116156583, 0.133569132250442	-0.061176601, -0.0453169800576691	-0.032389313, -0.0691183345900506	0.000136172, 7.53895725608708e-05	0.018660798, 0.0139478867591461
ENSSSCG00000009488	SLITRK5	C182n6_C183n3_ld, w6w3_ld	-0.47060565, -0.459646525386953	-0.147340087, -0.0994565436167866	-0.086956283, -0.168481502928605	0.000603666, 0.00221014823811891	0.029875798, 0.0447848598716415
ENSSSCG00000009755	AACS	C182n6_C183n3_ld, w6w3_ld	0.267721463, 0.267244670675665	0.094164914, 0.000218451772749435	0.01518971, 0.0911693550660175	2.27e-05, 0.000136436893101965	0.012704658, 0.0161846269320571
ENSSSCG00000009889	ALDH2	C182n6_C183n3_ld, w6w3_ld	-0.207329892, -0.198812076187656	-0.045687867, -0.029036850712689	-0.015817249, -0.0604873471939007	0.000170298, 0.000950617179546501	0.019353198, 0.0317288639684477
ENSSSCG00000009945	FICD	C182n6_C183n3_ld, w6w3_ld	0.201261344, 0.240709613235208	0.04458138, 0.000187451598143072	0.011091352, 0.0368962719621092	0.000152614, 3.69121356975991e-05	0.018660798, 0.0109370565317804
ENSSSCG00000010006	SEC14L2	C182n6_C183n3_ld, w6w3_ld	0.330972352, 0.401759059251171	-0.072679402, -0.106161144476651	-0.098119619, -0.0797968288586324	0.000196247, 3.51689541067439e-05	0.020591048, 0.0109370565317804
ENSSSCG00000010070	SMARCB1	C180_ld, C182n6_C183n3_ld	0.353368130792075, -0.123351604	0.0574819725980028, 0.091019286	0.0650110271208939, 0.047178059	4.01342742160773e-05, 0.000556881	0.0363671763392335, 0.029550422
ENSSSCG00000010189	NUP133	C182n6_C183n3_ld, w6w3_ld	0.11408417, 0.149319596842819	0.06206222, -0.0655155987504393	-0.05435353, 0.0526716725663402	0.001108963, 0.00010132281730727	0.03643164, 0.0139478867591461
ENSSSCG00000010251	SUPV3L1	C182n6_C183n3_ld, w6w3_ld	0.163106374, 0.199509769960701	0.065465963, -0.062387912170588	-0.051252294, 0.0571288015559918	0.000434106, 8.87553178015139e-05	0.027836406, 0.0139478867591461
ENSSSCG00000010385	VSTM4	C182n6_C183n3_ld, w6w3_ld	-0.228044362, -0.264524776952332	-0.113013059, -9.71501479239829e-05	0.017533028, -0.124760770082838	0.000274936, 9.4165773770396e-05	0.022729925, 0.0139478867591461
ENSSSCG00000010448	FAS	C182n6_C183n3_ld, w6w3_ld	0.190697217, 0.240599976501182	0.04578855, -0.0693130149607612	-0.059461748, 0.0370352207201617	0.001989981, 0.000364660873725372	0.046595172, 0.023641439485525
ENSSSCG00000010537	GOT1	C182n6_C183n3_ld, w6w3_ld	0.395486712, 0.400687189055336	0.167721508, -0.0474695652958403	-0.032827545, 0.167264460281736	1.83e-05, 8.57950607697427e-05	0.012704658, 0.0139478867591461
ENSSSCG00000010548	CHUK	C182n6_C183n3_ld, w6w3_ld	0.139359389, 0.15487025351191	0.00820904, -0.0677675388285402	-0.054609758, 0.000958744582085311	0.001958817, 0.0018034216940148	0.046393268, 0.0402332576318354
ENSSSCG00000010573	HPS6	C182n6_C183n3_ld, w6w3_ld	0.197727246, 0.229755619244564	0.036798315, 0.0414050176383198	0.053035976, 0.0296136565846349	0.001139411, 0.000576805248445418	0.036815016, 0.0277663405914578
ENSSSCG00000010639	HABP2	C182n6_C183n3_ld, w6w3_ld	-0.539865841, -0.564705587952725	0.544404043, 0.062462685481554	0.078376002, 0.524457545521219	0.000661339, 0.00111075759833617	0.030475972, 0.0333833599298854
ENSSSCG00000010854	TMEM63A	C182n6_C183n3_ld, w6w3_ld	0.13584096, 0.157581409730139	0.082581995, 0.0132321852075419	0.025767768, 0.0747600300995496	0.002419253, 0.0013923255576133	0.049283792, 0.0359492889787445
ENSSSCG00000010860	PSEN2	C182n6_C183n3_ld, w6w3_ld	0.174882924, 0.211231632445249	0.019269855, -0.0205634066604157	-0.009401001, 0.0112120908572123	0.001658795, 0.000535250573948708	0.043163806, 0.0269054071025424
ENSSSCG00000010874	ADSS2	C182n6_C183n3_ld, w6w3_ld	0.095739919, 0.116121511867288	0.019695006, -0.0313607750233758	-0.018763675, 0.0110430517231602	0.00054493, 0.000149797208432762	0.029505889, 0.0168394231841778
ENSSSCG00000010990	NOL6	C182n6_C183n3_ld, w6w3_ld	0.157895922, 0.200117375638397	0.013694741, -0.0184799624275095	-0.007928934, 0.00477872028500878	0.001728748, 0.00028987853621445	0.044044472, 0.022253588092536
ENSSSCG00000011129	ITIH5	C182n6_C183n3_ld, w6w3_ld	-0.151998753, -0.153134179156175	-0.110313116, -0.0093772039778509	0.004897105, -0.123061575824299	0.000169297, 0.000476538083877872	0.019353198, 0.025400441603796
ENSSSCG00000011176	SUSD4	C182n6_C183n3_ld, w6w3_ld	-0.329954104, -0.330428088680018	-0.156412419, -0.076483214907217	-0.062597392, -0.173369881269584	0.000977299, 0.00250301765319374	0.034471177, 0.0470032841846792
ENSSSCG00000011297	ABHD5	C182n6_C183n3_ld, w6w3_ld	0.241520768, 0.270151314260636	0.067639523, -0.126478383953142	-0.114432029, 0.0617448579709608	0.000464751, 0.000368960575104755	0.027993912, 0.023641439485525
ENSSSCG00000011314	LZTFL1	C182n6_C183n3_ld, w6w3_ld	0.163119227, 0.186503329005269	-0.031504319, -0.0260233289643402	-0.013600698, -0.0388182112792733	0.001193482, 0.000762265509727617	0.0374238, 0.0298367798197493
ENSSSCG00000011401	LSMEM2	C182n6_C183n3_ld, w6w3_ld	-0.174901267, -0.185775143958115	-0.046378964, 0.107934093866868	0.123129491, -0.058897243204737	0.000495047, 0.000645587956993315	0.028304882, 0.0285119786057426
ENSSSCG00000011755	NCEH1	C182n6_C183n3_ld, w6w3_ld	0.38880516, 0.372913480726635	0.007496722, -0.0407372541834364	-0.024022353, 0.00854087248835505	4.92e-05, 0.00043572363962255	0.016792935, 0.0247428840978653
ENSSSCG00000011798		C182n6_C183n3_ld, w6w3_ld	0.10630881, 0.122234292464221	-0.003991887, -0.0334082985572623	-0.020351511, -0.0120468209718737	0.001067087, 0.000666800486157861	0.035905437, 0.0290064836104282
ENSSSCG00000011822	OPA1	C182n6_C183n3_ld, w6w3_ld	0.142116472, 0.176603172731381	0.059337818, -0.0774999897988815	-0.066213011, 0.0506609340137572	0.002212943, 0.000531811073162784	0.047555477, 0.0269054071025424
ENSSSCG00000011873	HSPBAP1	C182n6_C183n3_ld, w6w3_ld	0.173260414, 0.209982408929642	0.093262795, 0.0077561674189151	0.018878727, 0.0851377985101312	0.001748413, 0.000545174762820957	0.044199283, 0.0270681170196515
ENSSSCG00000011952	RPL24	C182n6_C183n3_ld, w6w3_ld	-0.10786077, -0.106215580779326	-0.062104908, 0.0194322636794774	0.03351184, -0.0740407881123791	0.000915995, 0.00257774538923729	0.03401561, 0.0477838554271585
ENSSSCG00000012035	SYNJ1	C182n6_C183n3_ld, w6w3_ld	0.172622178, 0.181608386487017	0.122335477, -0.0223313115044542	-0.008468159, 0.116374862250584	0.000617149, 0.0011092977662178	0.029875798, 0.0333833599298854
ENSSSCG00000012111	HCCS	C182n6_C183n3_ld, w6w3_ld	0.153990192, 0.17186498596663	-0.019407676, -0.0286838004408912	-0.015733136, -0.0265019378057401	0.00036656, 0.000315907876576968	0.0251105, 0.0227044472829257
ENSSSCG00000012172	ACOT9	C182n6_C183n3_ld, w6w3_ld	0.188916644, 0.21380236354861	0.110992574, -0.00112562961469597	0.011195401, 0.104163321858861	0.000773069, 0.000543103740305172	0.031563036, 0.0270681170196515
ENSSSCG00000012566		C182n6_C183n3_ld, w6w3_ld	0.191128019, 0.221304395910445	-0.073707306, -0.0428996886697927	-0.031097637, -0.0809006045490469	0.000335252, 0.000159424730410907	0.024008762, 0.0168394231841778
ENSSSCG00000012576	CHRDL1	C182n6_C183n3_ld, w6w3_ld	-0.208775082, -0.231349899305704	-0.146433225, 0.0230711444268085	0.039361706, -0.158823414346095	0.000942564, 0.000727986699574693	0.03401561, 0.0298367798197493
ENSSSCG00000012784	SSR4	C182n6_C183n3_ld, w6w3_ld	-0.145780211, -0.167668193812578	-0.045314362, 0.0525960828109547	0.068933124, -0.0562869599677475	0.002185817, 0.0011159214815469	0.047555477, 0.0333833599298854
ENSSSCG00000012965	DRAP1	C182n6_C183n3_ld, w6w3_ld	-0.125447795, -0.122756661561302	-0.039791674, 0.00842229068572621	0.022366542, -0.0522205690754149	6.27e-06, 4.24430518242877e-05	0.00836255, 0.0110124472650141
ENSSSCG00000012968	CCDC85B	C182n6_C183n3_ld, w6w3_ld	-0.210378875, -0.196062211877391	-0.004738962, 0.0505822609345543	0.063223096, -0.020065300365017	0.000129489, 0.00109362248611943	0.018660798, 0.0333833599298854
ENSSSCG00000013028	ESRRA	C182n6_C183n3_ld, w6w3_ld	0.204788281, 0.21381295313088	0.112994787, -0.0193878386091604	-0.005470087, 0.107782549989234	0.000754272, 0.0014291636492462	0.031563036, 0.0359746426958299
ENSSSCG00000013043	MACROD1	C182n6_C183n3_ld, w6w3_ld	-0.156627526, -0.180072789440203	-0.060951957, 0.0060796735828633	0.022550961, -0.0720555871122275	0.002144818, 0.00110524928195593	0.047458095, 0.0333833599298854
ENSSSCG00000013072	FADS2	C182n6_C183n3_ld, w6w3_ld	-0.216744787, -0.211302757102276	-0.074257292, 0.030903997889375	0.044410554, -0.089035028957319	0.000170566, 0.000776736721741558	0.019353198, 0.0298367798197493
ENSSSCG00000013107	PRPF19	C182n6_C183n3_ld, w6w3_ld	0.138645778, 0.166527570978193	0.047383599, -0.0336410561232705	-0.021707468, 0.0391446086225598	0.002200783, 0.000823442283273215	0.047555477, 0.030056597374519
ENSSSCG00000013145	DTX4	C182n6_C183n3_ld, w6w3_ld	-0.231720563, -0.254273007113383	-0.116378427, -0.0294438132195028	-0.013197124, -0.129306380504402	0.00153271, 0.00137505551414348	0.041894525, 0.0359492889787445
ENSSSCG00000013308	FBXO3	C182n6_C183n3_ld, w6w3_ld	0.163731908, 0.218699405056825	-0.110602425, -0.023427773481589	-0.014126127, -0.120383616157192	0.00098119, 5.57097320732159e-05	0.034471177, 0.0128352242218538
ENSSSCG00000013331	METTL15	C182n6_C183n3_ld, w6w3_ld	0.321324368, 0.31911177843868	-0.069509312, -0.0301650605731735	-0.014924891, -0.0711163208178407	0.000387956, 0.00140222815438309	0.025929132, 0.0359492889787445
ENSSSCG00000013381	RPS13	C182n6_C183n3_ld, w6w3_ld	-0.120504346, -0.11793913509868	-0.076457873, 0.0172693702564412	0.031235045, -0.0887613954592566	0.000213531, 0.00082141050016365	0.021413161, 0.030056597374519
ENSSSCG00000013597	RPS28	C182n6_C183n3_ld, w6w3_ld	-0.124464347, -0.128402544446291	-0.041767502, 0.0448159272999456	0.05941729, -0.0536525357064947	0.001433859, 0.00240689636212265	0.040684575, 0.0463925192925108
ENSSSCG00000013637	QTRT1	C182n6_C183n3_ld, w6w3_ld	0.206236714, 0.251948903813067	0.070564198, 0.110208910378741	0.12050264, 0.0625031374928166	0.001908411, 0.000536223326602998	0.045867421, 0.0269054071025424
ENSSSCG00000013879	SLC27A1	C182n6_C183n3_ld, w6w3_ld	0.22466774, 0.244558796868053	-0.089984339, 0.0213167033105087	0.03419638, -0.0955859997649267	0.000177406, 0.000213855271080963	0.019828464, 0.0182996903168173
ENSSSCG00000013906	UBA52	C182n6_C183n3_ld, w6w3_ld	-0.112258104, -0.102433007701634	-0.055596062, 0.0170491268943616	0.030312116, -0.0682773852729738	0.000309762, 0.0024406926808827	0.023614368, 0.0465706585561043
ENSSSCG00000014074	GFM2	C182n6_C183n3_ld, w6w3_ld	0.174394719, 0.211958495473665	-0.000721191, -0.0509996437419086	-0.039958237, -0.00888583169934543	0.002286746, 0.000724841024344607	0.047884005, 0.0298367798197493
ENSSSCG00000014133	RPS23	C182n6_C183n3_ld, w6w3_ld	-0.121089284, -0.120512492303919	-0.081553715, 0.0288926327438372	0.043053805, -0.093714664532253	0.001013378, 0.00255658644726104	0.035065546, 0.0476319508633166
ENSSSCG00000014148	TMEM161B	C182n6_C183n3_ld, w6w3_ld	0.232532611, 0.259818232780045	0.160630916, -0.0696910404287055	-0.057528055, 0.154631963415207	0.002230778, 0.00186691720035261	0.047645652, 0.0406342434164111
ENSSSCG00000014579	TMEM41B	C182n6_C183n3_ld, w6w3_ld	0.133760312, 0.174444933215206	0.010809104, -0.0314714564978866	-0.02081233, 0.00145002970994684	0.001058663, 9.78114424428142e-05	0.035905437, 0.0139478867591461
ENSSSCG00000014625	TRIM3	C180_ld, C182n6_C183n3_ld	0.45211722277056, -0.147757021	0.0674007918062121, 0.113958386	0.0842582943644804, 0.056787395	0.000119258682783061, 0.002458174	0.0452736754298832, 0.049765005
ENSSSCG00000014948	C11orf54	C182n6_C183n3_ld, w6w3_ld	0.200227344, 0.243231180690645	-0.076389195, -0.0503329932297719	-0.039782447, -0.084377829312896	0.000689559, 0.000169312907195993	0.030475972, 0.0168394231841778
ENSSSCG00000014949		C182n6_C183n3_ld, w6w3_ld	0.135376161, 0.156311331125563	-0.021945613, -0.0204543986234542	-0.007840056, -0.0297151620306326	6.92e-05, 3.28523771317751e-05	0.018427958, 0.0109370565317804
ENSSSCG00000015030	DLAT	C182n6_C183n3_ld, w6w3_ld	0.111341652, 0.138267363015464	0.016778598, -0.0579939122633895	-0.046015387, 0.0079769074877839	0.000766642, 0.000149355178562212	0.031563036, 0.0168394231841778
ENSSSCG00000015034	SDHD	C182n6_C183n3_ld, w6w3_ld	0.106300638, 0.129513165239652	-0.065067154, -0.0245116660936964	-0.012175236, -0.0736948459062371	0.002267258, 0.000737310868850209	0.047680559, 0.0298367798197493
ENSSSCG00000015281	PLEKHA6	C182n6_C183n3_ld, w6w3_ld	-0.355190727, -0.36898573800623	-0.153746532, 0.0434941346517411	0.058650954, -0.170246844596251	0.001183896, 0.00201906378927385	0.037265795, 0.0423611044383182
ENSSSCG00000015328	SGCE	C182n6_C183n3_ld, w6w3_ld	-0.181510178, -0.222628259527897	-0.100212477, 0.0355892637887612	0.053762376, -0.110508754185213	0.001460761, 0.000295675214783746	0.041033622, 0.022253588092536
ENSSSCG00000015436		C182n6_C183n3_ld, w6w3_ld	0.448978014, 0.550673609158846	0.332399206, 0.0152178868711893	0.020418247, 0.325609775828794	0.000922063, 0.000196265643736713	0.03401561, 0.0173946692254052
ENSSSCG00000015462	TPK1	C182n6_C183n3_ld, w6w3_ld	-0.212615669, -0.213150515988694	-0.143387061, -0.00629672347675448	0.007808159, -0.157598719111626	0.000267181, 0.000790623862830945	0.022712323, 0.0298367798197493
ENSSSCG00000015617	G0S2	C182n6_C183n3_ld, w6w3_ld	-0.489170287, -0.525602987747868	0.071452114, 0.194317891638344	0.211469245, 0.053600759997675	0.000971983, 0.001158842727509	0.034471177, 0.0338429999056516
ENSSSCG00000015782	IRF2	C182n6_C183n3_ld, w6w3_ld	0.107598007, 0.137249995722353	0.016278916, -0.0198439006680289	-0.008141672, 0.00717556123554873	0.000411773, 4.29664919377917e-05	0.027207077, 0.0110124472650141
ENSSSCG00000015784	ACSL1	C182n6_C183n3_ld, w6w3_ld	0.212987573, 0.244310456292247	-0.017764021, -0.0818113718171696	-0.070082967, -0.0245367662175011	0.001205401, 0.000721494956057949	0.037459368, 0.0298367798197493
ENSSSCG00000015949	SLC25A12	C182n6_C183n3_ld, w6w3_ld	0.187656714, 0.205307139535391	-0.128302027, -0.0610050500644009	-0.04797108, -0.134592210485926	6.54e-05, 7.74762005669065e-05	0.018427958, 0.0139478867591461
ENSSSCG00000016127	NDUFS1	C182n6_C183n3_ld, w6w3_ld	0.166905978, 0.190019468002017	-0.030992983, -0.0639328626171163	-0.051476606, -0.0381971544440331	0.00014476, 8.80075272561652e-05	0.018660798, 0.0139478867591461
ENSSSCG00000016128	EEF1B2	C182n6_C183n3_ld, w6w3_ld	-0.115071322, -0.115606148194836	-0.049465112, 0.0136902477350953	0.027972233, -0.0613981389078611	0.000471306, 0.0011690119156519	0.028042547, 0.0340061140577064
ENSSSCG00000016134	FASTKD2	C182n6_C183n3_ld, w6w3_ld	0.155959916, 0.179165463615682	-0.137203611, -0.0530080083678762	-0.040580726, -0.144670715266216	0.001683248, 0.0010417267632487	0.043567749, 0.0329297350497582
ENSSSCG00000016140	FZD5	C182n6_C183n3_ld, w6w3_ld	0.26610725, 0.267670176070753	0.135217225, 0.00245042047226845	0.017217117, 0.132023690630405	0.001076496, 0.00284348537834131	0.036097565, 0.0492069118429643
ENSSSCG00000016338	PER2	C182n6_C183n3_ld, w6w3_ld	-0.348840883, -0.334701257244981	0.033446863, 0.0400989704958388	0.05250591, 0.0148999660929105	0.000148833, 0.000884904654380428	0.018660798, 0.030796054832408
ENSSSCG00000016720	PGAM2	C182n6_C183n3_ld, w6w3_ld	-0.217281987, -0.233147350034142	-0.075078268, -0.0224192382926522	-0.006807369, -0.0881943623852903	0.000190145, 0.000223371917152784	0.020167699, 0.0183739504827984
ENSSSCG00000016806		C182n6_C183n3_ld, w6w3_ld	2.233982247, 2.52991236659869	0.619608335, 0.103649363818258	0.092890068, 0.639254907725299	0.0017083, 0.00118310213671274	0.043867092, 0.0341021696073478
ENSSSCG00000016877	NNT	C182n6_C183n3_ld, w6w3_ld	0.170861963, 0.201578915138227	0.034771081, -0.102467774345755	-0.090755956, 0.0270618930449958	0.000929241, 0.000378831143550107	0.03401561, 0.0238884659846415
ENSSSCG00000016949	TRAPPC13	C182n6_C183n3_ld, w6w3_ld	0.133085948, 0.156901146828765	-0.029990199, -0.075998799246744	-0.063673313, -0.0380395407498828	0.00045115, 0.000176338060282407	0.027862951, 0.0168394231841778
ENSSSCG00000017063	SGCD	C182n6_C183n3_ld, w6w3_ld	-0.219585428, -0.238519524797983	-0.0648775, -0.00547162382533291	0.010439416, -0.0778062822169944	0.000762358, 0.000758981922818437	0.031563036, 0.0298367798197493
ENSSSCG00000017239	RPL38	C182n6_C183n3_ld, w6w3_ld	-0.130944682, -0.124710389637672	-0.039090367, 0.0443133004799545	0.057897321, -0.0519260669373573	0.000236242, 0.00126193099973511	0.021954616, 0.0346874347297226
ENSSSCG00000017279		C182n6_C183n3_ld, w6w3_ld	0.191121107, 0.23323149547551	0.236240201, -0.0267928497380489	-0.016170518, 0.228109046534604	0.001498205, 0.000407680719163551	0.041428723, 0.023985194304292
ENSSSCG00000017378	DHX8	C182n6_C183n3_ld, w6w3_ld	0.116411798, 0.159555266558508	0.036610836, -0.0546809218163244	-0.044296357, 0.0266533017042701	0.001300327, 5.68456296098312e-05	0.038516875, 0.0128352242218538
ENSSSCG00000017510	CACNB1	C182n6_C183n3_ld, w6w3_ld	-0.141720961, -0.133206546403494	-0.083054722, 0.00370666509169552	0.017045724, -0.0963213120622149	0.000439963, 0.0023955244881052	0.027836406, 0.0463925192925108
ENSSSCG00000017515	TBKBP1	C182n6_C183n3_ld, w6w3_ld	-0.202597162, -0.2133659251893	-0.122471983, -0.00610891352376597	0.009025807, -0.135645496579162	0.000784562, 0.00113705458912413	0.031766431, 0.0336966716686709
ENSSSCG00000017540	HOXB5	C182n6_C183n3_ld, w6w3_ld	-1.784006283, -1.97277168562186	-0.542721454, 0.0722590578325003	0.102117932, -0.578850859234845	4.59e-05, 3.67205373109489e-05	0.016579142, 0.0109370565317804
ENSSSCG00000017733	C17orf75	C182n6_C183n3_ld, w6w3_ld	0.186156536, 0.207507706213903	-0.031743664, -0.0564458129717123	-0.043780394, -0.0383596713489557	0.00026818, 0.000228702460877505	0.022712323, 0.0183739504827984
ENSSSCG00000017735	RHOT1	C182n6_C183n3_ld, w6w3_ld	0.137393915, 0.161974416258011	0.009848453, -0.0550016349748971	-0.042743979, 0.00183961286268268	3.08e-05, 8.84352026002838e-06	0.013488318, 0.0109370565317804
ENSSSCG00000017741	TEFM	C182n6_C183n3_ld, w6w3_ld	0.194599174, 0.23766897789975	-0.013131232, 0.00732674649962685	0.017860553, -0.0212565234191596	1.47e-05, 1.41548979400271e-06	0.011960859, 0.00335584907145786
ENSSSCG00000017818	SERPINF1	C182n6_C183n3_ld, w6w3_ld	-0.153899871, -0.162357931828608	-0.058910012, -0.0350526749813415	-0.020057957, -0.0711275178755891	0.000233534, 0.00033504365912301	0.021954616, 0.0229329388055805
ENSSSCG00000017938	YBX2	C182n6_C183n3_ld, w6w3_ld	-0.184074077, -0.189865585297399	-0.101707809, 0.0357152427690115	0.05039158, -0.114839703269378	0.000184233, 0.000380676283469342	0.019828464, 0.0238884659846415
ENSSSCG00000020777	TRIOBP	C182n6_C183n3_ld, w6w3_ld	-0.127950471, -0.124892152298207	0.023990506, 0.00697184668959794	0.020875257, 0.0114742971252024	0.000864342, 0.0027438796603729	0.033469044, 0.0487500758710651
ENSSSCG00000021359	CDC42EP3	C182n6_C183n3_ld, w6w3_ld	-0.263880935, -0.274385921833767	-0.077119529, 0.036058095222036	0.051055472, -0.0917453560324272	0.000114369, 0.000227342498897013	0.018536315, 0.0183739504827984
ENSSSCG00000021374	FXYD1	C182n6_C183n3_ld, w6w3_ld	-0.136044089, -0.154193929396625	-0.087469836, 0.013820522828208	0.029805717, -0.0985087167008267	0.000812447, 0.000434368719228192	0.032143302, 0.0247428840978653
ENSSSCG00000021746	MRPL35	C182n6_C183n3_ld, w6w3_ld	0.15005179, 0.177082041569607	0.035587188, -0.0281147454186913	-0.016076271, 0.027681550618871	0.000119024, 3.8059118700512e-05	0.018660798, 0.0109370565317804
ENSSSCG00000021818	ENOX1	C182n6_C183n3_ld, w6w3_ld	-0.257933654, -0.240881625275842	-0.101272171, 0.000678493630459372	0.012962589, -0.117924314479335	0.000384965, 0.00243395447553576	0.025906695, 0.0465357206486013
ENSSSCG00000021917	HIPK4	C182n6_C183n3_ld, w6w3_ld	-0.261176406, -0.257552413688033	-0.023914674, -0.0369746337434969	-0.023369031, -0.0395874837573787	0.000531807, 0.00174896596941023	0.029505889, 0.0398697670242444
ENSSSCG00000022099	TP53INP2	C182n6_C183n3_ld, w6w3_ld	0.489403796, 0.575261583400454	-0.144465647, -0.174251961513956	-0.167412597, -0.149066303828811	2.09e-06, 3.27178789474475e-07	0.006393754, 0.00310270732155211
ENSSSCG00000023643	PDHA1	C182n6_C183n3_ld, w6w3_ld	0.169843423, 0.192732764711357	0.050401234, -0.05846909282494	-0.045985345, 0.0432832936851399	0.001136037, 0.00079286057106617	0.036815016, 0.0298367798197493
ENSSSCG00000024162	CIDEA	C182n6_C183n3_ld, w6w3_ld	-0.268911451, -0.283114662301832	0.031612115, 0.00855880450767198	0.023912626, 0.0171593564289363	8.67e-05, 0.000144462604247664	0.018536315, 0.0168394231841778
ENSSSCG00000024784	CACNA1S	C182n6_C183n3_ld, w6w3_ld	-0.193794403, -0.197707982506821	0.032054307, -0.0559220373924074	-0.041448986, 0.0185477914909707	0.000966111, 0.00197290427549077	0.034471177, 0.0415766189769002
ENSSSCG00000025107	MIX23	mufa_ld, C182n6_C183n3_ld	-0.354474007607983, 0.133189065	0.00959655549549593, 0.059810447	0.034257531919303, 0.024652534	6.06371774889917e-05, 0.00216396	0.035372039450011, 0.047555477
ENSSSCG00000025152	CEP89	C182n6_C183n3_ld, w6w3_ld	0.190738694, 0.201716358615293	0.113802001, 0.0389306900616813	0.052629875, 0.1081081128325	0.000458886, 0.000789028804190773	0.027862951, 0.0298367798197493
ENSSSCG00000025316		C182n6_C183n3_ld, w6w3_ld	0.152254451, 0.182515812814228	0.011472059, -0.0397674709135141	-0.028044401, 0.00336399660886923	0.001641553, 0.000593188448978363	0.043163806, 0.0279867389824571
ENSSSCG00000025651	GFM1	C182n6_C183n3_ld, w6w3_ld	0.135886517, 0.168103437750315	-0.02380681, -0.046430569732513	-0.034930529, -0.0324508813966028	0.00013077, 1.71448329712946e-05	0.018660798, 0.0109370565317804
ENSSSCG00000026894	NFE2L3	C182n6_C183n3_ld, w6w3_ld	-0.244586914, -0.249621922072311	0.141884496, 0.000212663472358608	0.01470435, 0.12727958291863	0.000596513, 0.00130035654713053	0.029875798, 0.0352760611705742
ENSSSCG00000026943	MRAP2	C182n6_C183n3_ld, w6w3_ld	-0.436850164, -0.43288431671288	-0.204869539, -0.022917949902077	-0.009665099, -0.22467294307629	2.47e-05, 0.000134439341411165	0.012704658, 0.0161846269320571
ENSSSCG00000027007	CEP76	C182n6_C183n3_ld, w6w3_ld	0.195552727, 0.244731531123745	-0.020612136, -0.0400063046764487	-0.030074657, -0.0291951569802379	0.000248649, 2.80806443532058e-05	0.022134258, 0.0109370565317804
ENSSSCG00000027085	UQCRFS1	C182n6_C183n3_ld, w6w3_ld	0.102000636, 0.135206956772455	-0.000358165, -0.0390534757831198	-0.027712764, -0.0098715499502385	0.001802325, 0.00016654647029916	0.045078394, 0.0168394231841778
ENSSSCG00000027230	SLC35G1	C182n6_C183n3_ld, w6w3_ld	0.235656221, 0.276151959013748	-0.169769256, -0.112830839080653	-0.101968035, -0.176733204123441	0.000444177, 0.000175658387402921	0.027836406, 0.0168394231841778
ENSSSCG00000027251	CDC7	C182n6_C183n3_ld, w6w3_ld	0.179868544, 0.190912950247077	-0.032640834, 0.0217150541425505	0.035387905, -0.0385938924227572	0.000648972, 0.0010400970602693	0.030475972, 0.0329297350497582
ENSSSCG00000027403	AASDH	C182n6_C183n3_ld, w6w3_ld	0.103580087, 0.134907406431447	-0.048220743, -0.0424302029100631	-0.03090088, -0.057549592218626	0.001878551, 0.000230565240031865	0.045645203, 0.0183739504827984
ENSSSCG00000027528	TMEM107	C182n6_C183n3_ld, w6w3_ld	0.192636071, 0.233659702763663	-0.164524191, 0.0500569388344173	0.06078945, -0.172534566247913	0.001283699, 0.00036805518448051	0.038189842, 0.023641439485525
ENSSSCG00000027865	GALC	C182n6_C183n3_ld, w6w3_ld	0.2220005, 0.246497576800586	0.049625968, -0.00928033390827124	0.003139183, 0.0436000907164638	0.00015299, 0.000135309795261325	0.018660798, 0.0161846269320571
ENSSSCG00000027890	RASA4	C182n6_C183n3_ld, w6w3_ld	-0.209433614, -0.213959359089559	0.101015378, 0.0418407934303154	0.056345964, 0.087191630373291	2.02e-05, 6.08268431563535e-05	0.012704658, 0.0129258479654502
ENSSSCG00000027986	ABCB8	C182n6_C183n3_ld, w6w3_ld	0.189774606, 0.224404415498505	0.0201158, 0.0708573851494194	0.082216746, 0.0125409641316831	0.000880443, 0.000340699281464322	0.033554069, 0.0229329388055805
ENSSSCG00000028005		C182n6_C183n3_ld, w6w3_ld	0.115186283, 0.138688327642978	-0.058145933, -0.0119749256200417	0.000349018, -0.0665888050103771	0.001056363, 0.000347796002219663	0.035905437, 0.0231575743201946
ENSSSCG00000028227	RPN2	C182n6_C183n3_ld, w6w3_ld	0.083663813, 0.11306124891561	-0.095504985, -0.0561242594225704	-0.044440323, -0.105147440831913	0.00153514, 0.000101355922921482	0.041894525, 0.0139478867591461
ENSSSCG00000028372	FAM131A	C182n6_C183n3_ld, w6w3_ld	-0.169770786, -0.177985150850312	-0.061603626, 0.0456050213313679	0.060546834, -0.0742110241978272	0.000429998, 0.000666002426705762	0.027836406, 0.0290064836104282
ENSSSCG00000028694	ATP6V1B2	C182n6_C183n3_ld, w6w3_ld	0.094736614, 0.127997735535982	0.020995471, -0.0333371845422703	-0.022015079, 0.0113080932076948	0.001332847, 8.00519420494218e-05	0.038596529, 0.0139478867591461
ENSSSCG00000028850	RPL26	C182n6_C183n3_ld, w6w3_ld	-0.12387445, -0.114218154671131	-0.082348041, 0.0115031222929169	0.024761706, -0.0952874580641136	0.00041805, 0.00276728859909008	0.027377914, 0.0487784333261539
ENSSSCG00000028905	TNIK	C182n6_C183n3_ld, w6w3_ld	-0.329986846, -0.363699899275934	0.212108752, 0.0947879984748602	0.111959526, 0.197762226461843	0.000934517, 0.000800072756511427	0.03401561, 0.0298585007867682
ENSSSCG00000029066	IDI1	C182n6_C183n3_ld, w6w3_ld	-0.206071288, -0.19368720302069	-0.093772642, 0.00949509660869114	0.022334793, -0.108846506329896	0.000107898, 0.000857296555695782	0.018536315, 0.0306013647168197
ENSSSCG00000029094	PIK3R4	C182n6_C183n3_ld, w6w3_ld	0.142077564, 0.157542692666408	-0.018678831, -0.043553829431862	-0.030386592, -0.0258620362727734	0.000508819, 0.000484720882569209	0.028774136, 0.0256799615146197
ENSSSCG00000029697	FAM120B	C182n6_C183n3_ld, w6w3_ld	0.11150253, 0.128034330109966	-0.063289229, 0.0129756056160517	0.025981887, -0.071270477951708	0.001265303, 0.000806032018302309	0.037873503, 0.0298585007867682
ENSSSCG00000030155	PHF10	C182n6_C183n3_ld, w6w3_ld	-0.10805158, -0.0988800011796867	-0.020979733, 0.00826822427127274	0.021603452, -0.0335114428503412	8e-05, 0.000868270450910668	0.018536315, 0.0307878924173439
ENSSSCG00000030241	TSC22D3	C182n6_C183n3_ld, w6w3_ld	0.315247562, 0.375246568922275	0.000741882, 0.029190100626906	0.038269466, -0.00589524939736976	0.00012222, 2.92838308820953e-05	0.018660798, 0.0109370565317804
ENSSSCG00000030637	IRGQ	C182n6_C183n3_ld, w6w3_ld	0.110001258, 0.149268721157658	0.064622968, -0.00862365000605598	0.002132429, 0.0548202335708385	0.001552294, 8.97390450663686e-05	0.041894525, 0.0139478867591461
ENSSSCG00000030849		C182n6_C183n3_ld, w6w3_ld	-0.127706187, -0.137283513956674	-0.098727293, 0.0493935652853253	0.064546484, -0.110244970982787	0.002087622, 0.0022469499593857	0.04703535, 0.0453468772438856
ENSSSCG00000031299	TECR	C182n6_C183n3_ld, w6w3_ld	-0.160992009, -0.166225136736694	-0.015466452, -0.0285071683096135	-0.01384412, -0.0281030242805244	0.001106473, 0.00192740404509303	0.03643164, 0.0410741348319603
ENSSSCG00000031316		C182n6_C183n3_ld, w6w3_ld	-0.180076555, -0.192650258750646	-0.047066346, 0.0377233817151365	0.053077414, -0.0595719589834374	0.000624838, 0.000741426741944632	0.029887913, 0.0298367798197493
ENSSSCG00000031474	PTK6	C182n6_C183n3_ld, w6w3_ld	-0.524680581, -0.51028228486376	0.337355799, 0.172910621996539	0.184972732, 0.314680967902226	0.000246176, 0.00113528719838974	0.022134258, 0.0336966716686709
ENSSSCG00000031600	SYNGR2	C182n6_C183n3_ld, w6w3_ld	-0.140799298, -0.133930721591802	-0.073289317, 0.0106385069358488	0.024141935, -0.086405057935288	0.000510141, 0.00237030073241007	0.028774136, 0.0461562119289613
ENSSSCG00000031899	JSRP1	C182n6_C183n3_ld, w6w3_ld	-0.144966506, -0.144446925273452	-0.011189471, 0.051780338987452	0.065903815, -0.0239036971301118	0.000330602, 0.000981196054367035	0.023970948, 0.0320858437681164
ENSSSCG00000031903	TNNT3	C182n6_C183n3_ld, w6w3_ld	-0.154603403, -0.180186611812887	-0.084799922, -0.0226409907322919	-0.005954687, -0.0956882834489159	0.001043023, 0.000398637470640469	0.035905437, 0.0239263637449229
ENSSSCG00000032053	ST8SIA5	C182n6_C183n3_ld, w6w3_ld	0.359633056, 0.362945915191367	0.102315974, -0.0983807474605778	-0.083617228, 0.101169701975476	0.000453927, 0.00131766038125186	0.027862951, 0.0354406457478494
ENSSSCG00000032488	ZADH2	C182n6_C183n3_ld, w6w3_ld	-0.152079669, -0.13944801541667	-0.019995513, 0.014972042004435	0.027885294, -0.0338275869049007	2.45e-05, 0.000382434011319	0.012704658, 0.0238884659846415
ENSSSCG00000032494	TIMM21	C182n6_C183n3_ld, w6w3_ld	0.187579721, 0.197954546109386	0.044357955, -0.0129026319616604	0.000850409, 0.0386376406218898	0.000162807, 0.000320564287886138	0.019353198, 0.0227044472829257
ENSSSCG00000032554	SLC25A51	C182n6_C183n3_ld, w6w3_ld	0.143401655, 0.169249162163311	0.115217159, -0.0203212720904455	-0.008177955, 0.107249107046047	0.001060237, 0.000446834959947492	0.035905437, 0.0250681153225643
ENSSSCG00000032573		C182n6_C183n3_ld, w6w3_ld	-0.109221486, -0.115019181373946	-0.101472931, 0.00867846819794162	0.023491322, -0.112855784595578	0.001228693, 0.00163583880943526	0.03780432, 0.038271357784797
ENSSSCG00000032605		C182n6_C183n3_ld, w6w3_ld	0.243237766, 0.2549271535724	-0.046715218, -0.047757836133716	-0.034033688, -0.051238651964677	3.42e-05, 8.63243701881713e-05	0.013912586, 0.0139478867591461
ENSSSCG00000032658	TRAF4	C182n6_C183n3_ld, w6w3_ld	-0.213127862, -0.231257638684803	0.033261178, 0.0303778187007335	0.046221074, 0.0204200457127204	9.38e-05, 9.10632697787421e-05	0.018536315, 0.0139478867591461
ENSSSCG00000032662	FGF6	C182n6_C183n3_ld, w6w3_ld	-0.394230741, -0.407484456392025	-0.102151632, 0.0101142207768135	0.025146649, -0.119606449627595	0.000493992, 0.000970107842005074	0.028304882, 0.0319080046578353
ENSSSCG00000032674	TCEA3	C182n6_C183n3_ld, w6w3_ld	-0.155296688, -0.147517060107275	-0.044777909, -0.0151550359481349	-0.00176799, -0.0583038929485967	9.92e-05, 0.000676950556159876	0.018536315, 0.0293135558868617
ENSSSCG00000032798	GTF3C2	C182n6_C183n3_ld, w6w3_ld	0.074783141, 0.105275711924735	-0.043707349, -0.0183406050732788	-0.00678105, -0.0536433049049962	0.001993197, 7.72865822728452e-05	0.046595172, 0.0139478867591461
ENSSSCG00000032846	BPNT2	C182n6_C183n3_ld, w6w3_ld	0.097945125, 0.12621590067327	0.022234653, -0.0495750604966708	-0.037753821, 0.0130143336053326	0.000440617, 3.99395637897953e-05	0.027836406, 0.0110124472650141
ENSSSCG00000032910	C12orf73	C182n6_C183n3_ld, w6w3_ld	0.083487047, 0.0973705753617038	-0.022902745, 0.0365504967766642	0.0497677, -0.0313303519341563	0.002417935, 0.00139396875244778	0.049283792, 0.0359492889787445
ENSSSCG00000032911	DUSP8	C182n6_C183n3_ld, w6w3_ld	-0.270260419, -0.28943905982116	0.189758551, 0.0185998246657482	0.034443031, 0.175665217143201	0.000621523, 0.000754525279051287	0.029875798, 0.0298367798197493
ENSSSCG00000033019		C182n6_C183n3_ld, w6w3_ld	-0.110990454, -0.114924123217356	-0.078701912, 0.0425937725274979	0.057219151, -0.0902725518374156	0.001429789, 0.0022777577047353	0.040684575, 0.0455706110439458
ENSSSCG00000033054	ROM1	C182n6_C183n3_ld, w6w3_ld	-0.252164775, -0.250051260370894	0.032174282, 0.106536931522655	0.12030821, 0.0168306668101953	0.000975516, 0.00272892267103974	0.034471177, 0.0487500758710651
ENSSSCG00000033260	TNNI2	C182n6_C183n3_ld, w6w3_ld	-0.145715965, -0.173845075296635	-0.113193654, 0.00687509719026438	0.023829206, -0.12367436526163	0.00139168, 0.000403127433573008	0.039940985, 0.023985194304292
ENSSSCG00000033326	RPL37	C182n6_C183n3_ld, w6w3_ld	-0.135898244, -0.13232300591481	-0.087913894, 0.0585320355097355	0.072369916, -0.10065637823106	0.000235004, 0.000968223555153529	0.021954616, 0.0319080046578353
ENSSSCG00000033500	SNRPD2	C182n6_C183n3_ld, w6w3_ld	-0.102143698, -0.0998763394552511	-0.05836716, 0.0135318038935193	0.027560258, -0.0702183747610452	0.000582965, 0.00188138804433153	0.029875798, 0.0406414813183906
ENSSSCG00000033971	ZNF407	C182n6_C183n3_ld, w6w3_ld	0.15418506, 0.180828159537259	-0.048089059, -0.122914552308671	-0.110830302, -0.0558677233305748	0.001009297, 0.000456590741444079	0.035048641, 0.0251741214555302
ENSSSCG00000034227	RPL35	C182n6_C183n3_ld, w6w3_ld	-0.14317657, -0.146492445982051	-0.061214391, 0.0313539673975565	0.045859837, -0.0735854395084029	0.000215054, 0.000472798053379064	0.021413161, 0.025400441603796
ENSSSCG00000034278	SLC31A1	C182n6_C183n3_ld, w6w3_ld	0.185436948, 0.188360550251022	0.007654028, -0.0354727989416772	-0.020987076, 0.00246912552305851	0.001112594, 0.00270482125664879	0.03643164, 0.0487363606039146
ENSSSCG00000034353		C182n6_C183n3_ld, w6w3_ld	0.150576026, 0.169529868419677	-0.097314117, -0.0130379164174389	-0.000200117, -0.104572917729274	0.000144413, 0.000108061829736084	0.018660798, 0.0140663268478509
ENSSSCG00000034442		C182n6_C183n3_ld, w6w3_ld	0.233235878, 0.280986551630666	-0.041925081, 0.00580723059790043	0.015948472, -0.0495156114963401	0.001863813, 0.000621221942220333	0.045585644, 0.0284849624457638
ENSSSCG00000034566	NPDC1	C182n6_C183n3_ld, w6w3_ld	-0.176413771, -0.174219325109816	-0.111628794, 0.0545710189168862	0.068471833, -0.125209226379939	9.45e-05, 0.000390482363826461	0.018536315, 0.0238884659846415
ENSSSCG00000034742	MECP2	C182n6_C183n3_ld, w6w3_ld	-0.146910594, -0.133656658077758	0.051854482, 0.032819822320564	0.045680946, 0.0380942625146215	8.01e-05, 0.000988789785393977	0.018536315, 0.0322230504767905
ENSSSCG00000035080	RPL23A	C182n6_C183n3_ld, w6w3_ld	-0.138405293, -0.129831795316515	-0.100767125, 0.020151048939865	0.033490288, -0.113960903607412	0.000184915, 0.00125822660875205	0.019828464, 0.0346874347297226
ENSSSCG00000035240	GPR63	C182n6_C183n3_ld, w6w3_ld	0.289438018, 0.286584332938818	-0.06318171, 0.00696671559427964	0.022212365, -0.0654832099384728	0.000495292, 0.00177420128448264	0.028304882, 0.0399646913074272
ENSSSCG00000035249	GADD45G	C182n6_C183n3_ld, w6w3_ld	0.401069474, 0.357435374625553	0.118987211, -0.0445816312178379	-0.025102055, 0.122497668784275	0.000132059, 0.00210791053629294	0.018660798, 0.0434560264145409
ENSSSCG00000035442	SLC36A1	C182n6_C183n3_ld, w6w3_ld	0.165139513, 0.192780181816255	0.095595213, -0.0112446827578024	0.000760844, 0.0879940617218731	0.001743503, 0.000884604254339008	0.044199283, 0.030796054832408
ENSSSCG00000035472	TTC9C	C182n6_C183n3_ld, w6w3_ld	0.144866962, 0.166916681361938	-0.032954888, 0.0020898839963257	0.014611283, -0.0405903064922361	0.001583409, 0.000948580896352631	0.042447308, 0.0317288639684477
ENSSSCG00000035673	HBP1	C182n6_C183n3_ld, w6w3_ld	0.185721875, 0.232398809951597	0.019475238, -0.0876398565806183	-0.077478742, 0.01085914831337	0.002137237, 0.000449976529017155	0.047458095, 0.0250681153225643
ENSSSCG00000035715	GCH1	C182n6_C183n3_ld, w6w3_ld	0.185914114, 0.194668515979988	-0.012568591, -0.03933602235266	-0.025425822, -0.0182004925529874	0.000933191, 0.00168357419229284	0.03401561, 0.0390359381345079
ENSSSCG00000036132	CKM	C182n6_C183n3_ld, w6w3_ld	-0.158184329, -0.181887743056122	-0.063385446, -0.0365737231889305	-0.020079743, -0.0745051598669535	0.002085604, 0.00106991729110839	0.04703535, 0.0331577039090709
ENSSSCG00000036235		C182n6_C183n3_ld, w6w3_ld	-0.622096994, -0.622508963730991	0.596164435, 0.169304558762813	0.182653828, 0.572377649993808	0.00094469, 0.00250031485090818	0.03401561, 0.0470032841846792
ENSSSCG00000036294	NUDT19	C182n6_C183n3_ld, w6w3_ld	0.254804172, 0.304511525070207	0.103547652, 0.0124974581454227	0.022484437, 0.0963072133471631	8.01e-05, 1.69267157567974e-05	0.018536315, 0.0109370565317804
ENSSSCG00000036547	METTL7B	C182n6_C183n3_ld, w6w3_ld	-0.44009551, -0.499448422825259	-0.057528437, 0.094773621095436	0.114279796, -0.0724324890809146	0.000412653, 0.000226665733756941	0.027207077, 0.0183739504827984
ENSSSCG00000036796	VWA7	C182n6_C183n3_ld, w6w3_ld	-0.159636774, -0.186334914305354	0.068539252, 0.0422963943447603	0.059083773, 0.0576209145706195	0.001098435, 0.000416949450044896	0.036419194, 0.0241098898684827
ENSSSCG00000036804	TCEA2	C182n6_C183n3_ld, w6w3_ld	-0.17170249, -0.174466168798824	-0.0731341, 0.0674487255742517	0.081848217, -0.0862149012247185	3.62e-05, 0.000108279912310094	0.014113216, 0.0140663268478509
ENSSSCG00000036966		C182n6_C183n3_ld, w6w3_ld	-0.122238109, -0.130046874740117	0.003449015, 0.0777156602107649	0.09270368, -0.00807989073626195	0.001795511, 0.00215019999446785	0.045078394, 0.0441359572330904
ENSSSCG00000036988	PSMG4	C182n6_C183n3_ld, w6w3_ld	-0.137967544, -0.13420903834359	-0.053926686, 0.0214187360534778	0.035234743, -0.0667319093598214	0.000879592, 0.00290713014158764	0.033554069, 0.0498534263365384
ENSSSCG00000037673	BFAR	C182n6_C183n3_ld, w6w3_ld	0.20196728, 0.216906431271025	0.153207453, -0.0409375873878193	-0.027609618, 0.147464597483624	0.000107995, 0.000167412113806809	0.018536315, 0.0168394231841778
ENSSSCG00000038203	EDF1	C182n6_C183n3_ld, w6w3_ld	-0.145741937, -0.131752616548735	0.0255962, 0.0576073289190608	0.07039788, 0.0118054988413778	0.000128806, 0.00149343260724258	0.018660798, 0.0365957231648025
ENSSSCG00000038281	MAP3K7CL	C182n6_C183n3_ld, w6w3_ld	-0.378285466, -0.352912702168056	0.076142761, -0.00625171467196141	0.004991341, 0.0560254154353039	0.000243315, 0.00178973110321898	0.022134258, 0.0401238952127172
ENSSSCG00000038304		C182n6_C183n3_ld, w6w3_ld	-0.163820863, -0.152488875327363	0.055469621, 0.0633505867206744	0.076370997, 0.041465392303431	8.36e-05, 0.000778314432431915	0.018536315, 0.0298367798197493
ENSSSCG00000038323	ACTN3	C182n6_C183n3_ld, w6w3_ld	-0.167584432, -0.17366573868774	-0.028998466, -0.0197402955240645	-0.005005372, -0.0417223919889932	0.000816928, 0.00140260815593798	0.032143302, 0.0359492889787445
ENSSSCG00000038364	MRPL23	C182n6_C183n3_ld, w6w3_ld	-0.148138326, -0.147891337348148	-0.052030632, 0.0312974554919986	0.045442119, -0.0647975334006497	0.000100042, 0.000340975484815808	0.018536315, 0.0229329388055805
ENSSSCG00000038384	COX4I2	C182n6_C183n3_ld, w6w3_ld	-0.201599835, -0.21460446995899	-0.14145357, -0.00502068471200868	0.010336868, -0.154428107031531	0.001992518, 0.00247275722050997	0.046595172, 0.0468057730065158
ENSSSCG00000038429		C182n6_C183n3_ld, w6w3_ld	0.513418432, 0.557360201245914	0.016153913, 0.0494912166985632	0.060517685, 0.0154077165645163	0.000686073, 0.000779677687492783	0.030475972, 0.0298367798197493
ENSSSCG00000038506	CD46	C182n6_C183n3_ld, w6w3_ld	0.239818996, 0.266067782742674	0.082802562, -0.0453300373712043	-0.033051329, 0.0770552861871832	0.000306568, 0.000272552873261002	0.023614368, 0.021185884648536
ENSSSCG00000038843	ST3GAL2	C182n6_C183n3_ld, w6w3_ld	-0.171072352, -0.168076629012066	-0.070169644, 0.0194465453553754	0.03327785, -0.08368826002754	0.000147136, 0.000604910004880765	0.018660798, 0.0282585841811421
ENSSSCG00000038918	CTSF	C182n6_C183n3_ld, w6w3_ld	-0.192916429, -0.181025204621846	0.139365878, 0.0606488915712653	0.073561193, 0.124638036318665	0.000306594, 0.00191182038811778	0.023614368, 0.0409450628586594
ENSSSCG00000039474	FBXL14	C182n6_C183n3_ld, w6w3_ld	0.233865194, 0.231170074206537	-0.031083883, -0.00935493933215822	0.005774136, -0.0346960216565287	0.00080327, 0.00269169072647761	0.032143302, 0.0487363606039146
ENSSSCG00000039695		C182n6_C183n3_ld, w6w3_ld	0.215128632, 0.249706561796925	-0.083716415, -0.0392770098621683	-0.027866487, -0.0906949052714228	9.04e-06, 2.87158691620689e-06	0.009803488, 0.00544637613196098
ENSSSCG00000039745	HMOX1	C182n6_C183n3_ld, w6w3_ld	0.317515745, 0.371664853202881	0.146982306, 0.0204349345828254	0.030096695, 0.140857804370674	0.000641067, 0.000263600488890515	0.030366497, 0.0206593432001049
ENSSSCG00000039905	C1orf109	C182n6_C183n3_ld, w6w3_ld	0.088077322, 0.114448455401038	-0.089851002, -0.0158240715365428	-0.003832964, -0.0991525725465163	0.001468744, 0.000177570796142371	0.041065691, 0.0168394231841778
ENSSSCG00000040053	LSMEM1	C182n6_C183n3_ld, w6w3_ld	-0.203421547, -0.213565152632379	-0.00784086, 0.0544327959434924	0.069504221, -0.0210827527745202	0.000668168, 0.00101384477619538	0.030475972, 0.032453475646104
ENSSSCG00000040118		C182n6_C183n3_ld, w6w3_ld	-0.139795271, -0.134368482243302	-0.040023772, 0.0832047867950166	0.096852562, -0.0530027735057645	0.00049602, 0.00207127060134613	0.028304882, 0.0429809796762488
ENSSSCG00000040317	SOD2	C182n6_C183n3_ld, w6w3_ld	0.219915364, 0.260526392399456	0.028247692, -0.0489124091155452	-0.038089582, 0.020906979965714	6.86e-06, 1.23972955345333e-06	0.00836255, 0.00335584907145786
ENSSSCG00000040595	BRAP	C182n6_C183n3_ld, w6w3_ld	0.104503228, 0.132668667957993	0.063174625, -0.0598096564429998	-0.047966098, 0.0541157789079982	0.000729991, 9.90398143535632e-05	0.031242155, 0.0139478867591461
ENSSSCG00000000466	XPOT	C180_ld, sfa_ld, w6w3_ld	-0.360496249808075, -0.549409349964595, 0.129128506079753	-0.033162775394877, -0.0446708959191368, -0.0482459447645345	-0.0278638474409032, -0.0264905447580742, -0.0425668437447047	5.50849954487432e-05, 6.15950062350755e-05, 0.00155044691210381	0.0363671763392335, 0.0405779441542654, 0.0373178270711611
ENSSSCG00000015412	CCDC146	C182n6_C183n3_ld, ACl_ld	-0.606135451, -47.5866500735869	0.29461451, 0.0828659530323178	0.047824159, 0.303151041482456	0.002262777, 0.000103599816249501	0.047680559, 0.0489244627192279
ENSSSCG00000032428	ARSA	C202n6_ld, sfa_ld, ui_ld	-0.237150090584914, 0.880273707711889, -0.298641067	0.114115859677258, 0.0974222631321025, 0.076651404	-0.00765539405504665, -0.015144027672834, -0.025719824	0.000208966649478908, 7.9503215137066e-05, 8.8e-05	0.0390156796178699, 0.0405779441542654, 0.038144803
ENSSSCG00000002557	NUDT14	C202n6_ld, mufa_pufa_ld	-0.227799716354504, 0.120899342137613	0.0591040476234635, 0.0187286690083492	-0.126357860707106, -0.122276649407605	0.000344282870219732, 6.77895619845727e-05	0.0416159884420732, 0.0470826634458611
ENSSSCG00000021557	SULT1A3	C202n6_ld, mufa_pufa_ld	-0.291792055027319, 0.155869587358889	0.113231399717059, 0.0653774152199792	-0.213355917988606, -0.214134736352527	0.000537598088818427, 9.93000050068466e-05	0.0458658767222068, 0.0484760834037531
ENSSSCG00000038044	GYG2	C181n9_ld, mufa_pufa_ld	0.688700088, 0.195657979982426	0.036586533, 0.0476899769154586	0.030568581, 0.0369690812190597	0.000140234, 0.000132120321001838	0.049349946, 0.0494488568000403
ENSSSCG00000039797	APCDD1	C181n9_ld, mufa_pufa_ld	0.42785357, 0.125030082526667	-0.049652417, 0.0168270340045049	0.005602178, -0.0494354198999475	9.75e-05, 5.95127766797268e-05	0.04394086, 0.0470826634458611
ENSSSCG00000008040	TSC2	C180_ld, sfa_ld, ui_ld	0.414013110048913, 0.588088116375544, -0.214218911	0.0443939784897395, 0.043174479620057, 0.023978646	0.0403526872517794, 0.0695975675174432, 0.057985546	4.0357404387982e-05, 0.000137639738608226, 4.59e-05	0.0363671763392335, 0.0470339093631458, 0.035494512
ENSSSCG00000017338	PLCD3	C180_ld, sfa_ld, ui_ld	0.546583246856553, 0.839680607135742, -0.261641998	0.072480890029024, 0.0726946871088029, 0.053118001	-0.0364156326369738, -0.0014784337209263, -0.013925239	6.77487819082882e-07, 5.18861284172741e-07, 5.91e-06	0.00691051560385693, 0.00533262568006677, 0.021027788
ENSSSCG00000001875	SNX33	C181n7_ld, w6w3_ld	-0.631406890392862, -0.125093994989356	0.0251658769299521, 0.0177320536206384	-0.0416825029603743, -0.00821387222278185	6.15852428068218e-06, 0.00245919671238768	0.0144292578937793, 0.0467982167491488
ENSSSCG00000005272	NMRK1	C161n7_ld, mufa_ld	0.672181683, 0.79870397926644	0.01221488, -0.00372766973714072	0.035252462, -0.0524095143197469	1.43e-05, 0.000103962263082871	0.048090818, 0.0434973297926725
ENSSSCG00000006110	RBM12B	C202n6_ld, w6w3_ld	0.206085931653454, 0.177038966545507	-0.0464508332832676, -0.0360752407084464	0.101097921333306, 0.142024704772129	0.000304752004293235, 0.00266336822886118	0.0395314006921692, 0.0487363606039146
ENSSSCG00000009039	MMAA	C181n9_ld, mufa_ld	-0.314327957, -0.369008491118792	-0.034425091, -0.0161900119873731	-0.01239798, -0.0572107092907583	3.15e-05, 2.04012861794532e-05	0.03089841, 0.0251240565599842
ENSSSCG00000016379		C180_ld, C201n9_ld	0.368275018971047, 0.202394580035197	0.00209117496898447, -0.0314285015838017	0.0980464658462733, 0.0865742513263278	0.00012466484794188, 0.000488096375725527	0.0452736754298832, 0.0477766939250905
ENSSSCG00000017190	EXOC7	C180_ld, C201n9_ld	0.366908643167335, 0.217635700855419	0.0250626502831232, -0.00979637453870714	-0.00470069524937484, -0.0164308334624139	4.99788085598879e-05, 6.53545010432648e-05	0.0363671763392335, 0.0321757991479581
ENSSSCG00000031228	OPRL1	C181n9_ld, mufa_ld	1.898973582, 2.22196471995749	-0.202268474, 0.0128757135942886	0.016147274, -0.208239002961991	8.5e-05, 5.6466525890781e-05	0.041665561, 0.034769087050369
ENSSSCG00000036783	CCDC127	C181n9_ld, mufa_ld	-0.233402683, -0.279345289725292	-0.009024994, -0.00614390143370677	-0.002633063, -0.0315056254256486	0.00014498, 7.33056804555039e-05	0.049349946, 0.0399237664719264
ENSSSCG00000011449	GNL3	C202n6_ld, sfa_ld	0.195192255611958, -0.630327553285347	-0.00489719327661111, 0.00434926947277818	-0.0150463699916827, 0.0421635024793143	2.62548736772173e-05, 0.000106033072386347	0.034465425563651, 0.0405779441542654
ENSSSCG00000000116	POLR2F	C182n6_C183n3_ld	-0.10191	-0.127206	0.0187678	0.000653795	0.030476
ENSSSCG00000000274	PCBP2	C182n6_C183n3_ld	-0.116643	0.0135244	0.00609557	0.000770508	0.031563
ENSSSCG00000000955	TBC1D22A	C182n6_C183n3_ld	-0.124124	0.0256296	0.0292168	0.000538759	0.0295059
ENSSSCG00000000994	GMDS	C182n6_C183n3_ld	-0.128068	-0.0618825	-0.0226398	0.00210161	0.0470353
ENSSSCG00000001511	PHF1	C182n6_C183n3_ld	-0.134641	0.0275596	0.0871497	0.000555484	0.0295504
ENSSSCG00000001531	SNRPC	C182n6_C183n3_ld	-0.0738441	-0.010695	0.0334811	0.0017876	0.0450732
ENSSSCG00000002036	PSMB5	C182n6_C183n3_ld	-0.0953786	-0.0894471	0.0191697	0.00220542	0.0475555
ENSSSCG00000002767	TSNAXIP1	C182n6_C183n3_ld	1.26485	-0.28992	0.456532	0.00225801	0.0476806
ENSSSCG00000003042		C182n6_C183n3_ld	-0.119119	-0.0677243	0.0621687	0.00188085	0.0456452
ENSSSCG00000003061	CADM4	C182n6_C183n3_ld	-0.108738	-0.0289134	0.00193235	0.00161924	0.0428197
ENSSSCG00000003150	NUCB1	C182n6_C183n3_ld	-0.106023	-0.0382358	0.00835584	0.00221732	0.0475555
ENSSSCG00000003348	SSU72	C182n6_C183n3_ld	-0.0942491	0.033211	0.056231	0.000895967	0.033756
ENSSSCG00000004002	RPS5	C182n6_C183n3_ld	-0.124754	-0.0436061	0.0566136	0.0010908	0.0363276
ENSSSCG00000004092	MTHFD1L	C182n6_C183n3_ld	-0.276905	0.129791	-0.0502834	0.00202445	0.0467656
ENSSSCG00000004945	RPL4	C182n6_C183n3_ld	-0.0832982	-0.0685044	0.0405994	0.0016285	0.0429481
ENSSSCG00000005310	TESK1	C182n6_C183n3_ld	-0.141662	-0.02616	0.0333237	0.00116807	0.0371268
ENSSSCG00000005373	NANS	C182n6_C183n3_ld	-0.117527	-0.0293054	0.0124305	0.000887169	0.0335541
ENSSSCG00000005455	SVEP1	C181n7_C161n7_ld	-0.409591	0.0108368	0.0431797	1.12077e-05	0.0451428
ENSSSCG00000005648	SLC27A4	C182n6_C183n3_ld	0.197671	0.206393	0.0385668	0.00154025	0.0418945
ENSSSCG00000005738		C182n6_C183n3_ld	-0.160828	-0.071633	0.023745	0.00200628	0.0467236
ENSSSCG00000006468	HDGF	C182n6_C183n3_ld	-0.0844705	-0.114928	0.0228663	0.00225567	0.0476806
ENSSSCG00000007160	DDRGK1	C182n6_C183n3_ld	-0.129231	-0.0590806	-0.00630683	0.00116587	0.0371268
ENSSSCG00000007344	KIAA1755	C182n6_C183n3_ld	-0.223472	0.0195018	-0.0197488	0.000873191	0.0335541
ENSSSCG00000007478	ATP9A	C182n6_C183n3_ld	-0.113714	0.0727613	0.0174321	0.00125442	0.0378735
ENSSSCG00000007669	GNB2	C182n6_C183n3_ld	-0.0852231	0.0158867	0.0335195	0.00170333	0.0438548
ENSSSCG00000007688	POLR2J2	C182n6_C183n3_ld	-0.0938854	-0.0780848	0.0385013	0.00206412	0.0470041
ENSSSCG00000008009	LMF1	C182n6_C183n3_ld	-0.143877	-0.0029579	-0.0307223	0.00133297	0.0385965
ENSSSCG00000008305	SMYD5	C182n6_C183n3_ld	-0.112829	-0.0107193	0.0274613	0.00158199	0.0424473
ENSSSCG00000008516	DPY30	C182n6_C183n3_ld	-0.0897736	-0.0387388	0.0183831	0.000562834	0.0295504
ENSSSCG00000008659	ACP1	C182n6_C183n3_ld	-0.0775781	-0.0567087	0.0396731	0.000693937	0.0305018
ENSSSCG00000008729	LYAR	C182n6_C183n3_ld	-0.157045	0.0476092	0.0318043	0.00185319	0.0455856
ENSSSCG00000009249	HNRNPD	C182n6_C183n3_ld	-0.0785027	0.0620237	-0.0213764	0.00192142	0.0459537
ENSSSCG00000009759	SCARB1	C182n6_C183n3_ld	-0.155172	-0.0877471	-0.0176365	0.00130463	0.0385169
ENSSSCG00000009880	SLC8B1	C182n6_C183n3_ld	0.154506	-0.0091523	0.0783632	0.00155039	0.0418945
ENSSSCG00000009903	COQ5	C182n6_C183n3_ld	0.13674	-0.107509	0.0067048	0.00199599	0.0465952
ENSSSCG00000010007	MTFP1	C182n6_C183n3_ld	0.426665	-0.0221569	0.0148951	0.000593384	0.0298758
ENSSSCG00000010650		C182n6_C183n3_ld	-0.169578	-0.0172885	-0.00102785	0.00206263	0.0470041
ENSSSCG00000010728	CPXM2	C182n6_C183n3_ld	-0.2028	-0.102932	0.0604631	0.00212036	0.0473464
ENSSSCG00000011056	FRMD4A	C182n6_C183n3_ld	-0.167985	0.0394154	0.005504	0.00148406	0.0413755
ENSSSCG00000011201	SATB1	C182n6_C183n3_ld	-0.200903	0.0229858	0.0387721	0.0023076	0.0480115
ENSSSCG00000011454	SFMBT1	C182n6_C183n3_ld	-0.212707	0.0587384	-0.0460098	0.000737736	0.0314358
ENSSSCG00000012116		C182n6_C183n3_ld	-0.168187	-0.0625565	0.0210975	0.00213215	0.0474581
ENSSSCG00000012238	TSPAN7	C182n6_C183n3_ld	-0.163045	0.0105827	0.0381425	0.00114317	0.036815
ENSSSCG00000012323	TSPYL2	C182n6_C183n3_ld	-0.110275	-0.0877844	0.0340218	0.00223142	0.0476457
ENSSSCG00000012399	FOXO4	C182n6_C183n3_ld	-0.0854717	-0.0634482	0.0481478	0.00239174	0.0489276
ENSSSCG00000012689	ZNF75D	C182n6_C183n3_ld	-0.0885711	0.0293984	0.0391705	0.00136192	0.0392023
ENSSSCG00000012918	GRK2	C182n6_C183n3_ld	-0.0821728	-0.0572268	0.0411739	0.0016002	0.042663
ENSSSCG00000012966	C11orf68	C182n6_C183n3_ld	-0.138304	-0.0081997	0.0216655	0.000615499	0.0298758
ENSSSCG00000013034	PLCB3	C182n6_C183n3_ld	-0.102809	0.0479149	0.0637577	0.000808917	0.0321433
ENSSSCG00000013230	FAM180B	C182n6_C183n3_ld	-0.920844	-0.410934	0.1764	0.00190625	0.0458674
ENSSSCG00000013661	EIF3G	C182n6_C183n3_ld	-0.103725	-0.0626604	0.0318968	0.0013618	0.0392023
ENSSSCG00000013747	RAD23A	C182n6_C183n3_ld	-0.107696	-0.0325017	0.0337007	0.000579206	0.0298758
ENSSSCG00000013830	ILVBL	C182n6_C183n3_ld	0.203173	0.168268	0.042332	0.00238691	0.0489276
ENSSSCG00000013889		C182n6_C183n3_ld	-0.119654	-0.0174325	0.0405063	0.00067726	0.030476
ENSSSCG00000013919	HOMER3	C182n6_C183n3_ld	-0.159021	-0.0156674	0.0305377	0.00205943	0.0470041
ENSSSCG00000014080	HMGCR	C182n6_C183n3_ld	0.21758	0.177636	-0.0704609	0.00166415	0.043188
ENSSSCG00000014100	TBCA	C182n6_C183n3_ld	-0.177576	-0.0215129	-0.0515685	0.00209943	0.0470353
ENSSSCG00000014348	SPATA24	C182n6_C183n3_ld	-0.117557	-0.0644437	0.0357973	0.00155024	0.0418945
ENSSSCG00000014811	INPPL1	C182n6_C183n3_ld	-0.138014	-0.0347664	0.0341694	0.000308138	0.0236144
ENSSSCG00000014855	RPS3	C182n6_C183n3_ld	-0.10027	-0.119379	0.044187	0.000927795	0.0340156
ENSSSCG00000014880	AQP11	C182n6_C183n3_ld	-0.228829	-0.127148	0.0472032	0.00187593	0.0456452
ENSSSCG00000014900	RAB30	C182n6_C183n3_ld	0.416663	0.302351	-0.00260158	0.00111691	0.0364506
ENSSSCG00000015232	ST3GAL4	C182n6_C183n3_ld	-0.139318	0.0482696	0.0737375	0.00206274	0.0470041
ENSSSCG00000015734	IMP4	C182n6_C183n3_ld	-0.100328	-0.0333662	0.0471552	0.00104651	0.0359054
ENSSSCG00000016331	RAMP1	C182n6_C183n3_ld	-0.162193	-0.0797589	-0.00268538	0.00075433	0.031563
ENSSSCG00000016734	CCM2	C182n6_C183n3_ld	-0.120271	-0.00585358	0.0548642	0.00165602	0.0431638
ENSSSCG00000017184	PRPSAP1	C182n6_C183n3_ld	-0.115641	-0.0159586	-0.0191362	0.000887127	0.0335541
ENSSSCG00000017287	PSMC5	C182n6_C183n3_ld	-0.0933774	-0.0532218	0.00644223	0.00161194	0.0428197
ENSSSCG00000017394		C182n6_C183n3_ld	-0.10678	-0.0124542	0.0334868	0.00209872	0.0470353
ENSSSCG00000017509		C182n6_C183n3_ld	-0.102944	-0.0929001	0.0520641	0.00146099	0.0410336
ENSSSCG00000017583	SGCA	C182n6_C183n3_ld	-0.160575	-0.0339783	0.0520237	0.000767689	0.031563
ENSSSCG00000017643		C182n6_C183n3_ld	-0.133997	-0.116669	-0.0391103	0.00159018	0.0425121
ENSSSCG00000017777	FLOT2	C182n6_C183n3_ld	-0.157188	0.00743493	0.0547502	0.00143427	0.0406846
ENSSSCG00000017792	CORO6	C182n6_C183n3_ld	-0.157934	-0.0850658	0.0377008	0.000562121	0.0295504
ENSSSCG00000018063		C182n6_C183n3_ld	-0.561403	0.524843	0.0738959	0.000816874	0.0321433
ENSSSCG00000021457	ZBTB8A	C182n6_C183n3_ld	-0.273292	0.100534	-0.00594236	0.000346439	0.0244966
ENSSSCG00000021798	LZTS2	C182n6_C183n3_ld	-0.122021	0.00339786	0.0883765	0.00150424	0.0414642
ENSSSCG00000023331	UBL5	C182n6_C183n3_ld	-0.0993232	-0.159967	0.0209019	0.00124425	0.0378467
ENSSSCG00000023379	UBE2L6	C182n6_C183n3_ld	-0.18833	-0.114652	0.0199933	0.000765632	0.031563
ENSSSCG00000023672		C182n6_C183n3_ld	-0.315197	-0.142821	0.0469508	0.0015542	0.0418945
ENSSSCG00000024385	RNASEH2B	C182n6_C183n3_ld	-0.135736	0.00948582	0.00378636	0.00130653	0.0385169
ENSSSCG00000025117	ATN1	C182n6_C183n3_ld	-0.148778	0.0793966	-0.00686116	0.00179918	0.0450784
ENSSSCG00000025264	PQBP1	C182n6_C183n3_ld	-0.10204	0.00325496	0.02997	0.000206059	0.0211654
ENSSSCG00000025270	CHRD	C182n6_C183n3_ld	-0.163099	0.0380483	0.0771754	0.00228601	0.047884
ENSSSCG00000025303	FAM50A	C182n6_C183n3_ld	-0.0976133	-0.0166743	0.0624475	0.000319761	0.0239709
ENSSSCG00000025460	SPSB2	C182n6_C183n3_ld	-0.329778	0.250395	0.111304	0.00235254	0.0484304
ENSSSCG00000025507	RPL27	C182n6_C183n3_ld	-0.0928586	-0.0952502	0.033841	0.0017144	0.0439081
ENSSSCG00000026248	GREP1	C182n6_C183n3_ld	0.267319	0.186449	0.0531558	0.00133086	0.0385965
ENSSSCG00000026457	GALNT17	C182n6_C183n3_ld	-0.219312	-0.0774273	0.0175057	0.00145588	0.0410336
ENSSSCG00000027135	PPM1G	C182n6_C183n3_ld	-0.0979051	0.0249818	-0.00499555	0.000331635	0.0239709
ENSSSCG00000027922	UNC5CL	C182n6_C183n3_ld	0.457276	0.350659	0.132185	0.00229634	0.0478999
ENSSSCG00000028031	HDAC11	C182n6_C183n3_ld	-0.106187	-0.00581561	0.0569503	0.000682422	0.030476
ENSSSCG00000028327	RHOBTB1	C182n6_C183n3_ld	-0.275239	-0.0838625	0.0466766	0.000564627	0.0295504
ENSSSCG00000028504	RFC2	C182n6_C183n3_ld	-0.157726	-0.0117146	0.0464616	0.000545421	0.0295059
ENSSSCG00000029304	STEAP3	C182n6_C183n3_ld	0.288007	-0.0443011	-0.0352103	0.00140468	0.040196
ENSSSCG00000029388	PDE2A	C182n6_C183n3_ld	-0.157371	-0.00833826	0.0249504	0.000860733	0.033469
ENSSSCG00000029651	SLN	C182n6_C183n3_ld	-0.148402	-0.175715	0.0240293	0.00125799	0.0378735
ENSSSCG00000030065	ZBTB47	C182n6_C183n3_ld	-0.138595	0.0225182	0.0339026	0.00110102	0.0364192
ENSSSCG00000030373	METTL9	C182n6_C183n3_ld	-0.085941	0.0238989	-0.00114248	0.0017189	0.0439081
ENSSSCG00000030546	HSD11B1L	C182n6_C183n3_ld	-0.123756	-0.0469638	0.061454	0.00149638	0.0414287
ENSSSCG00000030801	GBP6	C182n6_C183n3_ld	-0.264276	0.0398377	0.0403172	0.00119868	0.0374238
ENSSSCG00000031088	RPS7	C182n6_C183n3_ld	-0.086173	-0.0310659	0.0692061	0.00122117	0.0377091
ENSSSCG00000031370		C182n6_C183n3_ld	-0.129181	-0.0423553	0.049935	0.000822614	0.0322371
ENSSSCG00000031513	HRAS	C182n6_C183n3_ld	-0.138411	0.0522372	0.0827121	0.0020665	0.0470041
ENSSSCG00000031514	CCDC28B	C182n6_C183n3_ld	-0.291743	-0.074312	0.0335967	0.0012489	0.0378467
ENSSSCG00000031799	TMEM139	C182n6_C183n3_ld	-0.681572	-0.351664	0.0965809	0.00149871	0.0414287
ENSSSCG00000031838	RPS27	C182n6_C183n3_ld	-0.103767	-0.0810189	0.0477764	0.0011727	0.0371531
ENSSSCG00000032062	WDR55	C182n6_C183n3_ld	-0.10966	-0.0179025	0.030228	0.00243692	0.0494372
ENSSSCG00000032111	RPL7	C182n6_C183n3_ld	-0.102779	-0.0927752	0.0248909	0.000330605	0.0239709
ENSSSCG00000032242	HMGA1	C182n6_C183n3_ld	-0.155967	0.0790285	0.0381417	0.00169646	0.0437935
ENSSSCG00000032626	FAM220A	C182n6_C183n3_ld	-0.128251	-0.0999387	0.0391208	0.000687279	0.030476
ENSSSCG00000032831	BRI3BP	C182n6_C183n3_ld	0.282267	0.182455	-0.00625407	0.00192001	0.0459537
ENSSSCG00000032967	CACNB3	C182n6_C183n3_ld	-0.181638	-0.0765614	-0.00304302	0.00201824	0.0467656
ENSSSCG00000033586	DBNDD2	C182n6_C183n3_ld	-0.123218	-0.0131758	0.0105542	0.00233891	0.0482937
ENSSSCG00000033697	RPS2	C182n6_C183n3_ld	-0.139638	0.0070851	0.047212	0.00117837	0.0372119
ENSSSCG00000034045	ERGIC3	C182n6_C183n3_ld	-0.104736	-0.11318	-0.0131131	0.00214334	0.0474581
ENSSSCG00000034448		C182n6_C183n3_ld	-0.117144	-0.0148476	0.0706098	0.00092275	0.0340156
ENSSSCG00000034818	ING1	C182n6_C183n3_ld	-0.0962595	-0.0305165	0.0711711	0.00115199	0.0369771
ENSSSCG00000034838	MAP1LC3C	C182n6_C183n3_ld	-2.45528	-0.659399	-0.329073	0.000578942	0.0298758
ENSSSCG00000034841	RGS19	C182n6_C183n3_ld	-0.147079	0.00319094	0.104753	0.00218609	0.0475555
ENSSSCG00000035027	ZDHHC14	C182n6_C183n3_ld	-0.237436	-0.171922	-0.0103872	0.00180629	0.0450784
ENSSSCG00000035757	SSBP2	C182n6_C183n3_ld	-0.162537	-0.0252209	0.00913912	0.00225902	0.0476806
ENSSSCG00000035825	UBE2QL1	C182n6_C183n3_ld	-0.136301	-0.00416838	0.0221813	0.00064013	0.0303665
ENSSSCG00000035904	RPL7A	C182n6_C183n3_ld	-0.109716	-0.03338	0.0916132	0.00196389	0.0464008
ENSSSCG00000036062	RNF122	C182n6_C183n3_ld	-0.292012	-0.143523	0.159391	0.00161666	0.0428197
ENSSSCG00000036296	RPS25	C182n6_C183n3_ld	-0.0981417	-0.0822683	0.02902	0.0005663	0.0295504
ENSSSCG00000036705	RPH3AL	C182n6_C183n3_ld	-0.197858	0.0852344	0.0357491	0.000979043	0.0344712
ENSSSCG00000036712	TPD52L2	C182n6_C183n3_ld	-0.0897503	-0.0406998	0.0501184	0.000485231	0.0283049
ENSSSCG00000036852	TSEN54	C182n6_C183n3_ld	-0.113188	-0.0211513	0.0702974	0.00194978	0.0462917
ENSSSCG00000037245	HNRNPDL	C182n6_C183n3_ld	-0.10691	-0.00300505	0.0100908	0.00184309	0.045549
ENSSSCG00000037395	CLIC3	C182n6_C183n3_ld	-0.646135	0.107756	0.126417	0.00188513	0.0456452
ENSSSCG00000037413	KBTBD7	C182n6_C183n3_ld	0.190803	-0.00219167	-0.0240666	0.000998215	0.0347876
ENSSSCG00000037782	MRPS28	C182n6_C183n3_ld	0.0982413	-0.0128245	-0.0112665	0.00221565	0.0475555
ENSSSCG00000037912	FITM2	C182n6_C183n3_ld	0.223362	0.184805	-0.00110832	0.00182522	0.0454347
ENSSSCG00000037920	TRIM28	C182n6_C183n3_ld	-0.124398	0.0642821	0.0399627	0.00198236	0.0465952
ENSSSCG00000038359	EIF5A	C182n6_C183n3_ld	-0.083416	-0.0458003	-0.00517168	0.00237458	0.0487811
ENSSSCG00000038370	UQCC3	C182n6_C183n3_ld	-0.116532	-0.0393652	0.0472029	0.00165519	0.0431638
ENSSSCG00000038474	AURKAIP1	C182n6_C183n3_ld	-0.1107	-0.0453137	0.0413036	0.00120042	0.0374238
ENSSSCG00000038708	ST20-MTHFS	C182n6_C183n3_ld	-0.121931	-0.0102363	0.0418812	0.00205177	0.0470041
ENSSSCG00000038711	TMEM223	C182n6_C183n3_ld	-0.116086	-0.0692227	0.0534534	0.000806386	0.0321433
ENSSSCG00000039130	RPL6	C182n6_C183n3_ld	-0.0918808	-0.0766697	0.0329119	0.000495129	0.0283049
ENSSSCG00000039196	POLR2I	C182n6_C183n3_ld	-0.114135	-0.0604667	0.0341746	0.000115876	0.0185363
ENSSSCG00000039198	PCGF2	C182n6_C183n3_ld	-0.161214	0.0236952	0.065435	0.000727774	0.0312422
ENSSSCG00000039575	PALM	C182n6_C183n3_ld	-0.116799	-0.0409923	0.0658764	0.000337079	0.0240088
ENSSSCG00000039740		C182n6_C183n3_ld	-0.100113	-0.0802276	0.0209128	0.00184382	0.045549
ENSSSCG00000040470	RPS20	C182n6_C183n3_ld	-0.114651	-0.109066	0.0558322	0.00202725	0.0467656
ENSSSCG00000040486	BIRC5	C182n6_C183n3_ld	-0.136857	-0.098656	0.0378144	0.00174779	0.0441993
ENSSSCG00000040682	MAPK3	C182n6_C183n3_ld	-0.136815	0.00665739	0.059733	0.00126217	0.0378735
ENSSSCG00000040777		C182n6_C183n3_ld	-0.110894	-0.0937857	0.0473099	0.00186399	0.0455856
ENSSSCG00000040827	CFAP298-TCP10L	C182n6_C183n3_ld	-0.138757	-0.0540688	-0.00625483	0.000292027	0.0231674
ENSSSCG00000040929	TPT1	C182n6_C183n3_ld	-0.0963292	-0.0105817	0.048034	0.00127576	0.0380698
ENSSSCG00000001619	FOXP4	C180_ld, sfa_ld	0.50368933414949, 0.702904660177906	0.0226390283241608, 0.0227080923882538	0.0380439282940829, 0.0702423191973126	8.17105548277894e-06, 4.89033508239799e-05	0.0170323735846881, 0.0405779441542654
ENSSSCG00000008368	UGP2	sfa_ld, w6w3_ld	-0.781874674814737, 0.186160304871073	-0.149466225794226, -0.148742870555055	0.088894576183554, 0.0721030501049125	0.00010327728858485, 0.00184049148873832	0.0405779441542654, 0.0402943504634554
ENSSSCG00000014540		C180_ld, sfa_ld	0.451487589296921, 0.622424532260848	0.0558881023707647, 0.0552856844926074	0.1052783319242, 0.135536412806811	4.80089631656469e-06, 3.96223104943658e-05	0.0170323735846881, 0.0405779441542654
ENSSSCG00000017143	CEP131	C180_ld, sfa_ld	0.556430300606855, 0.816597308477302	0.11346945655144, 0.114030376971459	0.0399033756782334, 0.0745866954770734	5.70453966601708e-05, 0.00011049408386604	0.0363671763392335, 0.0405779441542654
ENSSSCG00000026387		C180_ld, sfa_ld	0.872419801263527, 1.24977108792293	0.0837669192393653, 0.0887035458891123	0.063801525795142, 0.10935533375467	1.73815332812699e-05, 5.88086694376976e-05	0.0196994697134309, 0.0405779441542654
ENSSSCG00000036387	ATPSCKMT	C180_ld, sfa_ld	-0.439246462154849, -0.66233968655804	0.0847716148425762, 0.0722016575481802	0.0201303758383726, 0.0187139523336195	0.000108992401932275, 0.000141867507369679	0.0452736754298832, 0.0470339093631458
ENSSSCG00000038829		sfa_ld, ACl_ld	2.78725711891084, -48.757951393006	0.219337264947552, 0.210158308408558	0.611328751828927, 0.633327737284175	0.000105063808428979, 4.79250757221266e-05	0.0405779441542654, 0.0452647246948113
ENSSSCG00000011613		sfa_ld, ui_ld	0.96883490325678, -0.317123977	0.0926700750792148, 0.071696072	0.153002574906906, 0.142255256	5.75586152699971e-05, 0.000118196	0.0405779441542654, 0.046968378
ENSSSCG00000035791	SIX5	ACl_ld, ui_ld	-19.3722606393887, -0.396579474	0.148084028665046, 0.130540209	-0.0591962951446273, -0.0563993	9.62554125009536e-05, 8.68e-05	0.0489244627192279, 0.038144803
ENSSSCG00000030368	HSPA1L	C161_C16_ld	0.925871	-0.126206	0.197887	7.08203e-06	0.024749
ENSSSCG00000000036	PACSIN2	C202n6_ld	0.123591	0.00456606	-0.0124944	0.000411134	0.0431385
ENSSSCG00000000736	TEAD4	C201n9_ld	0.28146	-0.0165634	0.00406163	4.79151e-05	0.02887
ENSSSCG00000000783	SLC2A13	C201n9_ld	-0.580897	-0.0592267	0.00543468	0.000385976	0.0477767
ENSSSCG00000000900	VEZT	C202n6_ld	0.140129	-0.030032	-0.0258354	0.000584856	0.0462795
ENSSSCG00000000927	TMTC3	C201n9_ld	-0.55625	-0.0928255	0.171811	0.000469827	0.0477767
ENSSSCG00000000972	TUBGCP6	C202n6_ld	-0.151921	0.0696106	0.042598	0.000731451	0.0497235
ENSSSCG00000001041	PAK1IP1	C202n6_ld	0.156093	-0.00923789	0.0521206	0.000104372	0.0344654
ENSSSCG00000001087	MRS2	C202n6_ld	0.182847	-0.0695828	0.000953823	0.000122409	0.0345145
ENSSSCG00000001410	BAG6	C201n9_ld	0.20912	-0.0202594	0.0431572	0.000395523	0.0477767
ENSSSCG00000001424	SKIV2L	C201n9_ld	0.183342	-0.0170602	-0.02143	9.82753e-05	0.0345046
ENSSSCG00000001435	AGPAT1	C201n9_ld	0.200169	0.00202859	-0.0924954	0.000557276	0.0493064
ENSSSCG00000001477	RING1	C201n9_ld	0.135857	0.00348116	-0.0301147	2.31865e-05	0.019431
ENSSSCG00000001700	SLC29A1	C201n9_ld	0.239991	0.00735028	0.0466733	0.000108364	0.0345046
ENSSSCG00000001852	IDH2	C201n9_ld	0.243968	-0.0403023	-0.0484078	0.00010471	0.0345046
ENSSSCG00000001873	CSPG4	C201n9_ld	0.421329	-0.0467407	0.0325348	0.000103677	0.0345046
ENSSSCG00000002000	IPO4	C201n9_ld	0.156899	-0.0102481	-0.00563169	0.000346544	0.0471662
ENSSSCG00000002013	DHRS4	C201n9_ld	0.197809	0.0405423	-0.0177914	0.000467017	0.0477767
ENSSSCG00000002245	KATNBL1	C202n6_ld	0.302644	-0.0879764	0.0190855	0.000480867	0.0457646
ENSSSCG00000002712	LDHD	C202n6_ld	-0.235479	0.0612441	-0.0471117	4.20511e-05	0.0344654
ENSSSCG00000002825		C202n6_ld	-1.52138	0.246352	-1.06799	0.000384423	0.0426439
ENSSSCG00000002846	DNAJA2	C202n6_ld	0.107699	-0.049936	0.0571895	0.000536727	0.0458659
ENSSSCG00000002905	RBM42	C201n9_ld	0.135579	-0.023326	-0.0512369	0.000549003	0.0493064
ENSSSCG00000003159	KCNA7	C201n9_ld	0.312697	-0.0167705	0.0186324	6.91079e-05	0.0321758
ENSSSCG00000003183	RRAS	C201n9_ld	0.226496	0.0515439	0.0396571	0.000329185	0.0470848
ENSSSCG00000003199	AP2A1	C201n9_ld	0.190421	-0.0188706	-0.00788522	0.000233669	0.0443232
ENSSSCG00000003339	INTS11	C201n9_ld	0.195657	0.00666582	-0.0978449	0.000109461	0.0345046
ENSSSCG00000003830	MYSM1	C201n9_ld	-0.439446	0.0501165	0.0925871	0.000190026	0.0387997
ENSSSCG00000003975	KCNQ4	C201n9_ld	0.343517	0.0311056	-0.0504656	0.000464277	0.0477767
ENSSSCG00000003995	ZNF606	C201n9_ld	-0.243889	0.039152	0.0761956	1.23579e-05	0.0180831
ENSSSCG00000004340	FHL5	C181n7_ld	-0.802165	-0.0684001	0.041463	5.11024e-05	0.0414391
ENSSSCG00000004370	ATG5	C202n6_ld	0.137065	-0.0593261	-0.156438	0.000322524	0.0407971
ENSSSCG00000004403	CDC40	C202n6_ld	0.193251	-0.0893555	-0.00911365	0.000175585	0.0389914
ENSSSCG00000004542	NARS1	C202n6_ld	0.152334	-0.0639697	0.000251582	0.000611251	0.0462795
ENSSSCG00000004551	ZNF609	C201n9_ld	0.187027	-0.0410929	0.00635028	9.57527e-05	0.0345046
ENSSSCG00000004730	TMEM87A	C202n6_ld	0.141224	-0.0237967	0.0361617	0.00061132	0.0462795
ENSSSCG00000004847	MPHOSPH10	C202n6_ld	0.245175	-0.01637	0.0822835	0.000608937	0.0462795
ENSSSCG00000004942	TIPIN	C202n6_ld	0.193856	-0.0239372	-0.0672053	0.000537202	0.0458659
ENSSSCG00000004957	CLN6	C201n9_ld	0.241369	0.0172202	-0.0234472	0.000316482	0.0470848
ENSSSCG00000005103	DET1	C201n9_ld	0.196333	-0.0319185	0.0715327	0.000178542	0.0387997
ENSSSCG00000005222	SLC1A1	C202n6_ld	0.879934	-0.0137593	0.213887	4.09843e-05	0.0344654
ENSSSCG00000005227	PUM3	C202n6_ld	0.141917	-0.021806	0.0459947	0.000542611	0.0458659
ENSSSCG00000005349	GRHPR	C201n9_ld	0.183501	-0.0165112	-0.0540602	0.000576419	0.0494552
ENSSSCG00000005575	RC3H2	C201n9_ld	-0.27453	-0.0801316	0.012683	0.000315708	0.0470848
ENSSSCG00000005906		C201n9_ld	0.176387	0.00587979	0.0150083	0.000335613	0.0470848
ENSSSCG00000005914	SHARPIN	C201n9_ld	0.180284	0.0417194	0.00689663	0.00046302	0.0477767
ENSSSCG00000006220	ARMC1	C202n6_ld	0.218322	-0.0675531	-0.00877956	5.83331e-05	0.0344654
ENSSSCG00000006260	LYPLA1	C202n6_ld	0.154432	-0.0898177	-0.0170313	0.000396089	0.0426439
ENSSSCG00000006261	TCEA1	C202n6_ld	0.159341	-0.0405179	0.0304017	0.000389958	0.0426439
ENSSSCG00000006342	UHMK1	C201n9_ld	-0.43971	-0.0757165	-0.079309	0.000443536	0.0477767
ENSSSCG00000006480	NAXE	C202n6_ld	-0.182427	0.0931515	-0.11961	0.000224903	0.0390157
ENSSSCG00000006620	TUFT1	C201n9_ld	0.691042	0.0522438	-0.149245	0.000444721	0.0477767
ENSSSCG00000006649	HORMAD1	C201n9_ld	-3.31956	-0.0141626	-0.499789	0.000183494	0.0387997
ENSSSCG00000006850	FAM102B	C181n7_ld	-1.23317	0.0410773	-0.00829469	1.39436e-06	0.0137645
ENSSSCG00000007046	TRMT6	C202n6_ld	0.14326	-0.0390369	-0.0839544	0.000100786	0.0344654
ENSSSCG00000007077	ESF1	C202n6_ld	0.362966	-0.0254672	0.112182	0.000264986	0.0390157
ENSSSCG00000007525	PRELID3B	C202n6_ld	0.21541	-0.0504342	0.100861	1.17426e-05	0.0302261
ENSSSCG00000007854	DCUN1D3	C202n6_ld	0.176787	-0.018436	-0.0211626	6.20426e-05	0.0344654
ENSSSCG00000007895	ZC3H7A	C202n6_ld	0.173552	-0.0183265	0.111251	0.000163115	0.0372888
ENSSSCG00000007931	GLYR1	C202n6_ld	0.139396	-0.00626048	-0.0289223	0.000466801	0.0448531
ENSSSCG00000008008	STUB1	C202n6_ld	-0.110368	0.0437136	-0.0587694	0.000702904	0.0487784
ENSSSCG00000008180	EIF5B	C202n6_ld	0.252517	-0.0339047	-0.00435394	0.000195607	0.0390157
ENSSSCG00000008194	ACTR1B	C201n9_ld	0.243231	0.00404329	-0.0142713	0.000115368	0.0345046
ENSSSCG00000008306		C201n9_ld	0.234699	-0.0139995	0.0340832	0.000521956	0.0486032
ENSSSCG00000008395	VRK2	C202n6_ld	0.137417	-0.0428141	-0.0913752	0.000667901	0.0476736
ENSSSCG00000008422		C181n7_ld	-0.92934	-0.0711292	0.116934	1.66238e-05	0.0180333
ENSSSCG00000008540	PPP1CB	C202n6_ld	0.207713	-0.0891591	-0.0545027	0.000506719	0.0458659
ENSSSCG00000008591	ATAD2B	C201n9_ld	-0.37616	-0.0763826	0.0521672	0.000140343	0.0366592
ENSSSCG00000008637	TAF1B	C202n6_ld	0.139541	-0.0197903	-0.0463426	0.000366443	0.041616
ENSSSCG00000008808	GNPDA2	C202n6_ld	0.207609	-0.120067	-0.0188517	0.000650668	0.0473982
ENSSSCG00000008890	TMA16	C202n6_ld	0.18887	-0.0401856	-0.0268545	2.96554e-05	0.0344654
ENSSSCG00000008953	CXCL8	C202n6_ld	2.39653	-0.357822	0.37328	0.000730632	0.0497235
ENSSSCG00000009096	EXOSC9	C181n7_ld	-0.433109	-0.0467956	-0.036661	1.11566e-05	0.0144293
ENSSSCG00000009420	NUFIP1	C202n6_ld	0.196313	-0.0795391	0.01807	1.2099e-05	0.0302261
ENSSSCG00000009568	ZMYM5	C202n6_ld	0.201837	-0.0780338	0.0893129	0.000154883	0.0372888
ENSSSCG00000009751	FZD10	C201n9_ld	0.516775	-0.0263971	0.0664614	1.52651e-05	0.0181447
ENSSSCG00000009859	TESC	C202n6_ld	0.665465	0.0290015	0.00499294	0.000524395	0.0458659
ENSSSCG00000010104	MZT2A	C202n6_ld	-0.138064	0.0700528	-0.141134	0.00034649	0.041616
ENSSSCG00000010319	SAMD8	C201n9_ld	-0.393973	-0.0268652	0.00198762	0.000340164	0.0470848
ENSSSCG00000010467	BTAF1	C201n9_ld	-0.342779	-0.00652862	0.0624194	0.000474244	0.0477767
ENSSSCG00000010468	CPEB3	C201n9_ld	-0.36941	-0.0684798	-0.0178223	0.000427567	0.0477767
ENSSSCG00000010473	EXOC6	C202n6_ld	0.221938	-0.0990178	-0.0509215	0.000530498	0.0458659
ENSSSCG00000010508	TM9SF3	C202n6_ld	0.214318	-0.0814927	-0.0257945	0.000251264	0.0390157
ENSSSCG00000011046	ITGA8	C181n7_ld	-1.28758	-0.0299557	-0.141072	9.91911e-06	0.0144293
ENSSSCG00000011250	ACAA1	C202n6_ld	-0.156641	0.0804551	-0.124675	0.000443257	0.0441658
ENSSSCG00000011296	ANO10	C201n9_ld	0.198314	-0.0313615	-0.0251873	0.000426724	0.0477767
ENSSSCG00000011340	SMARCC1	C202n6_ld	0.128175	-0.0349258	0.0402755	0.000546189	0.0458659
ENSSSCG00000011430		C201n9_ld	0.260263	0.00812872	-0.073899	0.000435419	0.0477767
ENSSSCG00000011645	CEP63	C202n6_ld	0.15906	0.0301796	-0.02428	0.000273184	0.0390157
ENSSSCG00000011690	PLSCR4	C181n7_ld	-1.06962	-0.00505862	-0.0387081	8.19089e-06	0.0144293
ENSSSCG00000011949	CEP97	C201n9_ld	-0.50409	-0.0444678	0.0210294	0.000271221	0.0462602
ENSSSCG00000011956	TRMT10C	C202n6_ld	0.18793	-0.0572338	-0.0154203	0.000270064	0.0390157
ENSSSCG00000011997	CHMP2B	C202n6_ld	0.247577	-0.0600607	-0.0331102	0.000308562	0.0395314
ENSSSCG00000012264	ZNF674	C202n6_ld	0.213126	0.082885	-0.0503312	0.000298769	0.0394578
ENSSSCG00000012415	NAP1L2	C202n6_ld	1.05423	-0.1633	-0.324874	9.36678e-05	0.0344654
ENSSSCG00000012532	TCEAL1	C202n6_ld	0.170057	0.00197387	0.0199359	0.000326894	0.040833
ENSSSCG00000012617	UPF3B	C202n6_ld	0.235613	-0.0189932	-0.0682499	0.000102678	0.0344654
ENSSSCG00000012885	LRP5	C201n9_ld	0.241001	0.0165385	0.0462591	0.000258435	0.0454759
ENSSSCG00000012903	PITPNM1	C201n9_ld	0.230262	0.00226364	-0.0051031	1.77144e-05	0.0181447
ENSSSCG00000012969	FIBP	C202n6_ld	-0.141872	0.0411198	-0.111412	0.000540993	0.0458659
ENSSSCG00000013315	EIF3M	C202n6_ld	0.105486	-0.0317054	-0.0227391	0.000540748	0.0458659
ENSSSCG00000013395	BTBD10	C202n6_ld	0.134151	-0.0192135	0.00285852	0.000163386	0.0372888
ENSSSCG00000013630	DNM2	C201n9_ld	0.144586	-0.0483448	-0.00772699	0.000365511	0.0473912
ENSSSCG00000013905	FKBP8	C202n6_ld	-0.126562	0.0402441	-0.136574	0.000693121	0.0487769
ENSSSCG00000013940	NLRP3	C202n6_ld	0.750998	-0.0227933	-0.0090663	0.000354774	0.041616
ENSSSCG00000014114	TENT2	C201n9_ld	-0.382992	0.0119177	0.0661082	0.000126553	0.0350345
ENSSSCG00000014156	ARRDC3	C201n9_ld	-0.683793	-0.023048	0.0489302	0.000209707	0.0405285
ENSSSCG00000014204	DCP2	C201n9_ld	-0.307749	-0.0415588	-0.0541323	0.000261944	0.0454759
ENSSSCG00000014244	PHAX	C202n6_ld	0.177153	-0.0229693	-0.0397224	0.00019141	0.0390157
ENSSSCG00000014267		C201n9_ld	-0.334902	-0.0370307	0.048543	0.000526781	0.0486106
ENSSSCG00000014448	ARSI	C201n9_ld	0.464373	0.0175099	-0.300994	0.000331642	0.0470848
ENSSSCG00000014903	CCDC90B	C202n6_ld	0.143607	0.00352584	-0.0534544	6.93386e-05	0.0344654
ENSSSCG00000014920	FZD4	C181n7_ld	-0.779431	0.0271523	-0.085259	1.77908e-05	0.0180333
ENSSSCG00000014969	CEP57	C202n6_ld	0.199942	-0.0959632	-0.00960538	0.000366479	0.041616
ENSSSCG00000015099	BCL9L	C201n9_ld	0.347618	0.00807587	-0.0240069	0.000577532	0.0494552
ENSSSCG00000015144	GRAMD1B	C201n9_ld	0.453171	-0.0652711	-0.0183961	0.000307085	0.0470848
ENSSSCG00000015268	FMO1	C181n7_ld	-0.94422	0.0629365	0.0503778	1.05863e-05	0.0144293
ENSSSCG00000015309	MTERF1	C201n9_ld	-0.402489	-0.0401274	-0.0934589	0.00011654	0.0345046
ENSSSCG00000015386	FAM126A	C201n9_ld	-0.398016	-0.0559144	0.0234501	0.000294844	0.0470848
ENSSSCG00000015423	DNAJC2	C202n6_ld	0.203853	-0.0241801	0.00024156	0.000300091	0.0394578
ENSSSCG00000015712	DDX18	C202n6_ld	0.175949	-0.0478567	0.0215723	0.00011181	0.0344654
ENSSSCG00000015766	WDR17	C181n7_ld	-1.64057	0.141324	-0.0927912	4.20461e-06	0.0137645
ENSSSCG00000015795		C201n9_ld	-1.45925	0.167666	0.137777	2.39352e-05	0.019431
ENSSSCG00000015816	LETM2	C202n6_ld	-0.223038	0.0738664	0.060594	0.000533414	0.0458659
ENSSSCG00000015936	PHOSPHO2	C202n6_ld	0.224747	-0.0513429	-0.147354	0.000395337	0.0426439
ENSSSCG00000015938	SSB	C202n6_ld	0.231425	-0.0472452	-0.0261214	5.47244e-05	0.0344654
ENSSSCG00000016073	PGAP1	C201n9_ld	-0.504052	-0.0767149	-0.0303748	0.000599995	0.0499694
ENSSSCG00000016075	SF3B1	C201n9_ld	-0.301357	0.00442472	-0.0165521	0.000408855	0.0477767
ENSSSCG00000016101	CFLAR	C201n9_ld	-0.230972	0.00338561	-0.0450368	8.27161e-06	0.0141209
ENSSSCG00000016216	TUBA4A	C201n9_ld	0.246378	-0.0298406	-0.0919526	0.000558389	0.0493064
ENSSSCG00000016232	MRPL44	C202n6_ld	0.107199	-0.0224272	0.0701573	0.000464602	0.0448531
ENSSSCG00000016349	NDUFA10	C201n9_ld	0.194847	-0.0196234	0.0438712	0.000275495	0.0462602
ENSSSCG00000016620	TSPAN12	C202n6_ld	0.198747	-0.0894633	-0.122835	0.000396868	0.0426439
ENSSSCG00000017262	SLC16A6	C202n6_ld	1.15426	-0.0105793	0.120036	5.75646e-07	0.00575241
ENSSSCG00000017548	NGFR	C202n6_ld	-0.536572	0.102701	0.0982059	0.000450809	0.0441658
ENSSSCG00000017688	GGNBP2	C202n6_ld	0.179296	-0.044161	0.066655	0.000607908	0.0462795
ENSSSCG00000017795	NSRP1	C202n6_ld	0.281761	-0.0442132	-0.0592712	0.00010558	0.0344654
ENSSSCG00000017799	CPD	C201n9_ld	-0.385835	-0.1027	-0.0674376	0.000111902	0.0345046
ENSSSCG00000017902	CAMTA2	C201n9_ld	0.157108	0.00637625	-0.0405865	6.24307e-05	0.0321758
ENSSSCG00000017929	RNASEK	C201n9_ld	0.255213	-0.0241403	0.0111469	1.65372e-05	0.0181447
ENSSSCG00000020696	HMGN4	C202n6_ld	0.129442	-0.0129328	-0.0680316	0.000101465	0.0344654
ENSSSCG00000020783	SLC41A1	C201n9_ld	0.196799	0.0197882	0.0832658	0.00047483	0.0477767
ENSSSCG00000020870	DBF4	C202n6_ld	0.300282	-0.0327268	0.0375074	0.000252173	0.0390157
ENSSSCG00000021082	NRG2	C181n7_ld	-10.8803	-0.105611	0.480888	5.07881e-05	0.0414391
ENSSSCG00000021206	IL1RAP	C181n7_ld	-2.04084	-0.00339418	0.208946	3.62195e-05	0.033889
ENSSSCG00000021371	ZNF300	C201n9_ld	-0.343924	0.0476785	-0.0467618	0.000196973	0.0387997
ENSSSCG00000021386	PTGR1	C201n9_ld	0.402269	-0.00971443	-0.224938	0.000359171	0.0471662
ENSSSCG00000021698	RRP1B	C201n9_ld	0.169231	0.0010307	0.0983191	0.000194133	0.0387997
ENSSSCG00000021946	ZNF383	C202n6_ld	0.178409	-0.0182519	0.0144409	0.000256284	0.0390157
ENSSSCG00000021977	GPD1L	C202n6_ld	0.149068	-0.0569297	0.0501196	0.000247767	0.0390157
ENSSSCG00000022190	UBE2V2	C202n6_ld	0.125249	-0.00125183	-0.0917209	8.11753e-05	0.0344654
ENSSSCG00000022295		C201n9_ld	0.390217	0.016067	0.0357834	0.000162375	0.0387997
ENSSSCG00000022634		C202n6_ld	0.273438	-0.0258909	0.0657323	0.00050431	0.0458659
ENSSSCG00000022806	LIN7C	C201n9_ld	-0.433543	-0.0298297	-0.0730933	0.000421131	0.0477767
ENSSSCG00000022932	SNW1	C202n6_ld	0.106344	-0.0583932	0.00468347	0.000162041	0.0372888
ENSSSCG00000022952	NMD3	C202n6_ld	0.206519	-0.0541229	0.0153472	0.000234866	0.0390157
ENSSSCG00000023050	SEPTIN10	C202n6_ld	0.138337	-0.027204	-0.0334899	0.000571977	0.0462795
ENSSSCG00000023178	BATF2	C202n6_ld	-0.997094	0.21802	0.196573	0.000283382	0.0394578
ENSSSCG00000023276	ZNF24	C201n9_ld	-0.271647	-0.0714908	-0.0434088	0.000579387	0.0494552
ENSSSCG00000023334	BCLAF3	C202n6_ld	0.221937	-0.0523214	0.0187849	0.000102546	0.0344654
ENSSSCG00000023498	HSPB6	C201n9_ld	0.476857	-0.0369459	0.193102	0.000169416	0.0387997
ENSSSCG00000023596		C201n9_ld	-0.360618	0.0625719	0.000506371	0.000448556	0.0477767
ENSSSCG00000023761	HNRNPR	C202n6_ld	0.153108	-0.0546882	-0.0586051	0.000627614	0.0466756
ENSSSCG00000023829	CCP110	C201n9_ld	-0.381235	-0.0260565	0.111318	0.000190303	0.0387997
ENSSSCG00000023850		C202n6_ld	0.239881	-0.0181266	-0.157845	0.000560394	0.0462795
ENSSSCG00000024193	LYSMD3	C201n9_ld	-0.424774	-0.0729848	0.000735382	0.000491033	0.0477767
ENSSSCG00000024424	FAM91A1	C201n9_ld	-0.341349	-0.0273479	0.0837702	0.000515419	0.0484433
ENSSSCG00000024476	CES3	C202n6_ld	0.828542	-0.0656247	-0.311502	0.000450467	0.0441658
ENSSSCG00000024628	ALKBH8	C202n6_ld	0.16193	-0.0423205	-0.0227799	0.00027038	0.0390157
ENSSSCG00000024655	PHB2	C201n9_ld	0.160993	-0.00565092	0.0117907	0.000332193	0.0470848
ENSSSCG00000024950		C201n9_ld	0.237091	0.0343732	-0.0110987	0.000250307	0.0449802
ENSSSCG00000025228	TRAF3IP1	C202n6_ld	0.107127	0.0358557	-0.00592301	0.000486419	0.0458563
ENSSSCG00000025326	TMEM243	C201n9_ld	-0.205181	-0.00515498	-0.115587	0.000117902	0.0345046
ENSSSCG00000025355	ZNF146	C202n6_ld	0.223926	-0.0142099	0.064461	8.23446e-05	0.0344654
ENSSSCG00000025486	MDH2	C201n9_ld	0.191128	-0.0586422	0.0416738	0.000248541	0.0449802
ENSSSCG00000025653	THOC1	C202n6_ld	0.157963	-0.0160002	-0.0174273	0.000232809	0.0390157
ENSSSCG00000025780	HMGXB4	C202n6_ld	0.119562	0.0174526	0.0520288	0.000699186	0.0487784
ENSSSCG00000025906	ALKBH1	C202n6_ld	0.153782	-0.0253373	-0.00301707	0.000569398	0.0462795
ENSSSCG00000025912	URI1	C202n6_ld	0.177742	-0.0356245	0.00642132	0.000113319	0.0344654
ENSSSCG00000026079	TKTL2	C202n6_ld	1.16678	0.259288	-0.301992	0.000156267	0.0372888
ENSSSCG00000026465	BABAM2	C201n9_ld	0.187258	-0.0367854	-0.0843511	9.18289e-05	0.0345046
ENSSSCG00000026724	PLBD1	C201n9_ld	0.493241	0.0222723	0.110964	6.80072e-05	0.0321758
ENSSSCG00000026744	ZDHHC20	C201n9_ld	-0.231821	-0.0514831	-0.0232058	0.000113828	0.0345046
ENSSSCG00000027443	MRAS	C201n9_ld	0.285598	-0.0264113	-0.0209771	2.84553e-05	0.019431
ENSSSCG00000027765	TOGARAM1	C201n9_ld	-0.255312	-0.0724953	0.0602147	0.000515214	0.0484433
ENSSSCG00000027905	RBM7	C202n6_ld	0.23221	-0.0865924	0.105652	0.000254809	0.0390157
ENSSSCG00000028387	CNKSR1	C201n9_ld	0.220644	0.0258901	-0.135772	0.000124345	0.0350345
ENSSSCG00000028446	PCBP4	C201n9_ld	0.234392	-0.0315785	-0.103258	0.000304108	0.0470848
ENSSSCG00000028949	NUP35	C201n9_ld	-0.181862	-0.080227	-0.101132	0.000426449	0.0477767
ENSSSCG00000029866	CCDC112	C202n6_ld	0.957683	-0.0607383	0.0539498	0.000164186	0.0372888
ENSSSCG00000029879	LTF	C201n9_ld	-1.88141	0.166327	-0.398385	5.6288e-06	0.0141209
ENSSSCG00000030605	POLR2M	C202n6_ld	0.11668	-0.0394747	0.0401217	0.000401542	0.0426872
ENSSSCG00000031122		C202n6_ld	1.27218	-0.247217	-0.208429	0.000294693	0.0394578
ENSSSCG00000031261	RHOQ	C202n6_ld	0.193926	-0.0676313	-0.131866	0.000556865	0.0462795
ENSSSCG00000031541	ARL5A	C201n9_ld	-0.305847	-0.091365	-0.0584233	0.000599021	0.0499694
ENSSSCG00000031835	GATAD1	C202n6_ld	0.145057	-0.000566263	-0.126529	0.000428854	0.0441658
ENSSSCG00000032320	TCIM	C202n6_ld	0.369594	-0.105259	-0.00112339	0.000414421	0.0431385
ENSSSCG00000032621	TOR1AIP1	C202n6_ld	0.155611	-0.0379194	0.0266293	0.000718919	0.0495457
ENSSSCG00000033082	HGS	C201n9_ld	0.201101	0.0128778	0.04445	0.000441754	0.0477767
ENSSSCG00000033155	TMEM30A	C201n9_ld	-0.266721	-0.0401244	0.0237662	0.000486398	0.0477767
ENSSSCG00000033411	ZBED5	C201n9_ld	-0.293345	-0.000414264	-0.0755149	0.000556703	0.0493064
ENSSSCG00000033689	GPS1	C201n9_ld	0.186809	-0.00457575	-0.0318249	0.000164957	0.0387997
ENSSSCG00000033816	ZNF519	C201n9_ld	-0.501474	0.029798	0.218587	0.00045993	0.0477767
ENSSSCG00000033860	ZMAT3	C201n9_ld	-0.383375	-0.0667169	-0.0072262	0.000293468	0.0470848
ENSSSCG00000034521	NUDT21	C201n9_ld	-0.22349	-0.0282079	-0.0594591	0.000329403	0.0470848
ENSSSCG00000034756	PLB1	C202n6_ld	0.693745	0.00830348	-0.0768615	0.000526579	0.0458659
ENSSSCG00000035114		C201n9_ld	-0.434603	-0.0470102	0.0978224	0.000152598	0.0381231
ENSSSCG00000035700		C202n6_ld	0.452455	-0.136902	-0.386772	0.000271247	0.0390157
ENSSSCG00000035746	ECT2	C201n9_ld	-0.34072	-0.110737	-0.0951407	0.000573162	0.0494552
ENSSSCG00000036005	CNEP1R1	C202n6_ld	0.195817	-0.0698943	-0.0469113	0.000113816	0.0344654
ENSSSCG00000036018		C201n9_ld	0.232219	0.00188491	-0.102335	5.01707e-06	0.0141209
ENSSSCG00000036229	INSIG2	C201n9_ld	-0.295507	-0.028561	0.0197083	0.000411967	0.0477767
ENSSSCG00000036402	MYL9	C201n9_ld	0.384515	0.0160408	0.0115976	0.000387344	0.0477767
ENSSSCG00000036403	FAM180A	C181n7_ld	-1.99224	-0.0549055	-0.0402899	4.52647e-06	0.0137645
ENSSSCG00000036501	WDR1	C201n9_ld	0.209787	-0.0255373	0.0857633	0.000173938	0.0387997
ENSSSCG00000036675		C201n9_ld	-0.562933	0.0388853	0.125722	5.53303e-05	0.0314858
ENSSSCG00000036898	NIPA2	C202n6_ld	0.118188	-0.050569	-0.00991091	0.000273302	0.0390157
ENSSSCG00000036947	MAK16	C202n6_ld	0.103587	-0.0298862	0.00594776	0.000589342	0.0462795
ENSSSCG00000037061	RRP1	C201n9_ld	0.196076	0.0243348	0.05484	0.000494121	0.0477767
ENSSSCG00000037151	MIEF2	C201n9_ld	0.245264	-0.0016582	0.0374602	0.000515509	0.0484433
ENSSSCG00000037463	MRPS36	C202n6_ld	0.253372	-0.0803103	-0.080134	7.03191e-05	0.0344654
ENSSSCG00000037845	YEATS4	C202n6_ld	0.344578	-0.0828021	-0.0407327	0.000364462	0.041616
ENSSSCG00000038232		C181n7_ld	11.9584	-0.0212428	-1.65708	2.39232e-06	0.0137645
ENSSSCG00000038253	ZNF326	C202n6_ld	0.245469	-0.0494656	0.0443902	8.07076e-05	0.0344654
ENSSSCG00000038308	RANBP1	C202n6_ld	0.120308	-0.0136792	-0.031429	0.000654556	0.0473982
ENSSSCG00000038428	PAXX	C202n6_ld	-0.135578	0.0755172	-0.10031	0.0006078	0.0462795
ENSSSCG00000038550	SCOC	C202n6_ld	0.277305	-0.0596175	-0.167483	0.000236708	0.0390157
ENSSSCG00000038615	TAF9	C202n6_ld	0.164641	-0.0273931	-0.00821486	0.000222365	0.0390157
ENSSSCG00000038762	BTF3L4	C202n6_ld	0.162806	-0.0661052	-0.0962214	0.000187276	0.0390157
ENSSSCG00000038895	DCTN6	C202n6_ld	0.120443	-0.0268583	-0.102963	0.000626342	0.0466756
ENSSSCG00000038950	VARS1	C201n9_ld	0.289546	0.0189308	0.0453403	2.65778e-05	0.019431
ENSSSCG00000039120	L1TD1	C202n6_ld	0.754061	0.0989891	0.296869	0.000284976	0.0394578
ENSSSCG00000039285	MFN1	C202n6_ld	0.155864	-0.0445367	-0.0114503	0.000652349	0.0473982
ENSSSCG00000040185	TFAM	C201n9_ld	-0.264827	-0.0747593	-0.0577363	0.000494422	0.0477767
ENSSSCG00000040202	CRLS1	C202n6_ld	0.132877	-0.0223499	-0.061506	0.000691211	0.0487769
ENSSSCG00000040570	C11orf58	C202n6_ld	0.115	-0.0395058	-0.0677063	0.000215866	0.0390157
ENSSSCG00000040631	LPL	C181n7_ld	-1.23174	-0.00746055	0.0751121	1.18627e-05	0.0144293
ENSSSCG00000040702	CCDC174	C202n6_ld	0.217127	0.0316641	0.0107544	0.000181228	0.0390157
ENSSSCG00000040815	DUSP5	C202n6_ld	0.911518	-0.0693318	0.199546	0.00012434	0.0345145
ENSSSCG00000000077	ADSL	C180_ld	0.45354	0.0185615	-0.0122598	4.81145e-05	0.0363672
ENSSSCG00000000546	MANSC4	w6w3_ld	-1.0168	-0.0221804	-0.121114	0.000875142	0.0307961
ENSSSCG00000000694	GAPDH	w6w3_ld	-0.189442	-0.0203651	-0.0595021	0.00137733	0.0359493
ENSSSCG00000000767		w6w3_ld	0.103859	-0.047698	-0.071603	0.00031697	0.0227044
ENSSSCG00000000843	TXNRD1	w6w3_ld	0.177674	-0.0343912	0.114338	0.00269328	0.0487364
ENSSSCG00000001000	ECI2	w6w3_ld	0.149141	0.00217434	0.0846644	0.00270443	0.0487364
ENSSSCG00000001024	RIOK1	w6w3_ld	0.0972992	-0.0066601	0.0415397	0.00194104	0.0411796
ENSSSCG00000001057	MCUR1	w6w3_ld	0.21722	0.0166683	-0.0111421	0.000395487	0.0238885
ENSSSCG00000001073	TPMT	w6w3_ld	0.235067	-0.01254	5.04425e-06	0.00272222	0.0487501
ENSSSCG00000001209	ZSCAN12	w6w3_ld	0.145382	-0.0141499	-0.0476481	0.000576133	0.0277663
ENSSSCG00000001342	TRIM39	w6w3_ld	0.130907	-0.0253063	-0.0608452	0.000842254	0.0303699
ENSSSCG00000001488	GCLC	w6w3_ld	0.143699	-0.0483198	-0.0759421	0.00288809	0.0497598
ENSSSCG00000001500	COL21A1	w6w3_ld	-0.313073	-0.0659512	-0.104322	0.000320819	0.0227044
ENSSSCG00000001579		w6w3_ld	0.128011	0.00994602	-0.0250215	0.000883096	0.0307961
ENSSSCG00000001582	MDGA1	w6w3_ld	-0.328855	0.115431	0.0705106	0.00281882	0.0490165
ENSSSCG00000001638	MRPS10	w6w3_ld	0.123437	-0.0530167	-0.0374267	0.00191958	0.0409995
ENSSSCG00000001732	MMUT	w6w3_ld	0.182015	0.00598209	0.0217078	0.00282214	0.0490165
ENSSSCG00000001905	ARID3B	w6w3_ld	0.257786	-0.0545745	0.0365781	0.000467175	0.0253162
ENSSSCG00000001955	SRP54	w6w3_ld	0.102983	-0.0612719	-0.0670547	0.00271981	0.0487501
ENSSSCG00000001971	HECTD1	w6w3_ld	0.176763	-0.103238	0.0916838	0.00270437	0.0487364
ENSSSCG00000002127	CHD8	w6w3_ld	0.105031	-0.0441982	-0.0455101	0.00141904	0.0359746
ENSSSCG00000002243	SLC12A6	w6w3_ld	0.13572	-0.0313633	-0.0324241	0.00151339	0.0366118
ENSSSCG00000002314	SMOC1	w6w3_ld	-0.209795	0.0318359	0.0306673	0.00235704	0.0461366
ENSSSCG00000002354	COQ6	w6w3_ld	0.133334	-0.0136288	-0.0417764	0.000309994	0.0227044
ENSSSCG00000002374	DLST	w6w3_ld	0.13275	-0.0451254	0.0221355	0.000609185	0.0283188
ENSSSCG00000002434	NRDE2	w6w3_ld	0.109464	0.0224874	0.00723327	0.00143284	0.0359746
ENSSSCG00000002502	ATG2B	w6w3_ld	0.126756	-0.0574453	0.0130281	0.000907249	0.0312859
ENSSSCG00000002740	AP1G1	w6w3_ld	0.090381	-0.0667868	-0.0315659	0.00119056	0.0342132
ENSSSCG00000002748	DHX38	w6w3_ld	0.104744	-0.00549055	0.0262816	0.000830396	0.0300566
ENSSSCG00000002805	CFAP20	w6w3_ld	0.15807	0.0138456	0.102207	0.0013646	0.0359466
ENSSSCG00000003531	KDM1A	w6w3_ld	0.095959	-0.051285	-0.0108428	0.00111461	0.0333834
ENSSSCG00000003572	SYTL1	w6w3_ld	-1.85579	0.218102	-0.825041	0.00142362	0.0359746
ENSSSCG00000003580	EYA3	w6w3_ld	0.0903619	-0.00833224	-0.00202635	0.000654879	0.0287517
ENSSSCG00000003728	TRAPPC8	w6w3_ld	0.139739	-0.0969687	0.0129389	0.00126165	0.0346874
ENSSSCG00000003797	DIRAS3	w6w3_ld	-0.455721	-0.0381368	-0.0446462	0.00146262	0.0361208
ENSSSCG00000004023	CEP43	w6w3_ld	0.125495	-0.0135255	-0.0825908	0.00133746	0.0354406
ENSSSCG00000004121	FBXO30	w6w3_ld	0.149937	-0.099079	-0.0200542	0.00100483	0.0324117
ENSSSCG00000004480	COX7A2	w6w3_ld	0.154017	-0.0143589	-0.0785899	0.00176394	0.0399647
ENSSSCG00000004487	MTO1	w6w3_ld	0.133578	-0.0428832	-0.0893114	0.00106256	0.0330961
ENSSSCG00000004522	ME2	w6w3_ld	0.16298	-0.021829	0.0479416	0.00279834	0.0488716
ENSSSCG00000004543	MTFMT	w6w3_ld	0.122496	-0.00200679	-0.0781944	0.00170361	0.0392129
ENSSSCG00000004570	TPM1	w6w3_ld	-0.184664	-0.0586175	-0.115495	0.00183105	0.0402944
ENSSSCG00000004684	SPG11	w6w3_ld	0.15981	-0.0434968	-0.0849229	0.00274465	0.0487501
ENSSSCG00000004711		w6w3_ld	0.166615	0.015473	-0.0679268	0.00198592	0.041758
ENSSSCG00000004731	VPS39	w6w3_ld	0.115929	-0.0249528	-0.0593956	0.000427847	0.0245901
ENSSSCG00000004748	NDUFAF1	w6w3_ld	0.103668	-0.0207715	-0.117927	0.00275139	0.0487501
ENSSSCG00000004802	AQR	w6w3_ld	0.122297	-0.0731443	0.074368	0.00225636	0.0453469
ENSSSCG00000004821	ASB7	w6w3_ld	0.134544	-0.040289	0.0783954	0.00278339	0.0487901
ENSSSCG00000004903	CDH20	w6w3_ld	-0.425012	-0.0280837	-0.042484	0.00031928	0.0227044
ENSSSCG00000005065	AP5M1	w6w3_ld	0.162092	-0.0598623	-0.0388954	0.00133655	0.0354406
ENSSSCG00000005287	PSAT1	w6w3_ld	-0.373914	-0.0784945	-0.199095	0.00150523	0.0366118
ENSSSCG00000005366	NCBP1	w6w3_ld	0.11396	-0.040615	0.0192472	0.001058	0.0330961
ENSSSCG00000005367	TSTD2	w6w3_ld	0.0942537	-0.0131387	0.0190938	0.00187604	0.0406342
ENSSSCG00000005370		w6w3_ld	0.168523	-0.022864	0.0648541	0.000476766	0.0254004
ENSSSCG00000005475		w6w3_ld	0.469104	0.0590063	-0.319726	0.00268895	0.0487364
ENSSSCG00000005601	HSPA5	w6w3_ld	0.149254	-0.0448174	0.0528549	0.00123976	0.0345564
ENSSSCG00000005602	GAPVD1	w6w3_ld	0.146307	-0.0417521	0.0634288	0.0010107	0.0324535
ENSSSCG00000005731	GTF3C4	w6w3_ld	0.105629	-0.0339455	0.0277004	0.00277444	0.0487835
ENSSSCG00000005832	MAMDC4	w6w3_ld	-0.122228	0.0386973	-0.0955324	0.00276342	0.0487784
ENSSSCG00000005959	CYRIB	w6w3_ld	0.123169	-0.0625717	0.00130613	0.00158066	0.0376361
ENSSSCG00000006054	ATP6V1C1	w6w3_ld	0.113638	-0.0464647	0.000923912	0.00230348	0.0457954
ENSSSCG00000006082	MATN2	w6w3_ld	-0.236671	0.0146613	-0.120764	0.0013872	0.0359493
ENSSSCG00000006194	NCOA2	w6w3_ld	0.197062	-0.0487466	0.00732327	0.00157674	0.0376361
ENSSSCG00000006345	OLFML2B	w6w3_ld	-0.299402	-0.0273967	-0.187965	0.000941852	0.0317289
ENSSSCG00000006386	COPA	w6w3_ld	0.0909027	-0.0563286	0.00367958	0.00246474	0.0467982
ENSSSCG00000006766	PHTF1	w6w3_ld	0.144617	0.00429754	-0.0149259	0.00129267	0.0352761
ENSSSCG00000006926	GTF2B	w6w3_ld	0.115195	-0.0479882	0.0403677	0.00132049	0.0354406
ENSSSCG00000007043	GPCPD1	w6w3_ld	0.552442	-0.15412	-0.0388444	0.000792663	0.0298368
ENSSSCG00000007076	NDUFAF5	w6w3_ld	0.123727	-0.0217949	0.0492021	0.00108675	0.0333834
ENSSSCG00000007109	XRN2	w6w3_ld	0.126869	-0.0390836	0.0717117	0.000768412	0.0298368
ENSSSCG00000007246	TM9SF4	w6w3_ld	0.0837444	-0.00802638	0.00130155	0.000304623	0.0225688
ENSSSCG00000007248	ASXL1	w6w3_ld	0.113928	0.00872622	0.0395994	0.00050873	0.0262878
ENSSSCG00000007475	MOCS3	w6w3_ld	0.113288	-0.0298822	0.00662077	0.00189441	0.0408298
ENSSSCG00000007617	ZNF655	w6w3_ld	0.116558	-0.0288636	0.130757	0.0017213	0.0395241
ENSSSCG00000007735	RABGEF1	w6w3_ld	0.20424	-0.075784	0.125825	0.000177156	0.0168394
ENSSSCG00000007780	ZNF629	w6w3_ld	0.1226	-0.013393	0.0707826	0.00273329	0.0487501
ENSSSCG00000007788	PHKG2	w6w3_ld	0.175282	0.0584657	-0.0295391	0.00158748	0.0376361
ENSSSCG00000007943	NMRAL1	w6w3_ld	0.211139	-0.0262532	0.0403511	0.00240661	0.0463925
ENSSSCG00000008119	KCNIP3	w6w3_ld	-0.300316	-0.0211777	0.0410505	0.00278924	0.0488026
ENSSSCG00000008352	PNO1	w6w3_ld	0.121427	-0.0111078	-0.0214301	0.000466131	0.0253162
ENSSSCG00000008412	PSME4	w6w3_ld	0.242728	-0.0559877	0.0655763	0.000766783	0.0298368
ENSSSCG00000008414	ERLEC1	w6w3_ld	0.111281	-0.0635629	-0.0248042	0.000927654	0.0314424
ENSSSCG00000008423	PPP1R21	w6w3_ld	0.148842	-0.0107801	-0.0190341	0.00145926	0.0361208
ENSSSCG00000008466	COX7A2L	w6w3_ld	0.0988154	-0.00944215	0.00950401	0.00235176	0.0461366
ENSSSCG00000008478	SOS1	w6w3_ld	0.213525	-0.0670029	0.0123929	9.09264e-05	0.0139479
ENSSSCG00000008535	CLIP4	w6w3_ld	0.403948	-0.0471626	0.000109185	0.00181158	0.0402333
ENSSSCG00000008624	LPIN1	w6w3_ld	0.250994	-0.0679513	0.115817	0.000349199	0.0231576
ENSSSCG00000009414	ZC3H13	w6w3_ld	0.139491	-0.0319007	0.051456	0.000452025	0.0250681
ENSSSCG00000009491	TGDS	w6w3_ld	0.174542	-0.0237092	-0.0103299	0.0022985	0.0457923
ENSSSCG00000009528	TPP2	w6w3_ld	0.143499	-0.0731476	0.122597	0.00191177	0.0409451
ENSSSCG00000009540	LIG4	w6w3_ld	0.17138	-0.0282369	0.104663	0.000886548	0.0307961
ENSSSCG00000009628	CCAR2	w6w3_ld	0.0843238	-0.00719445	-0.0480026	0.000758834	0.0298368
ENSSSCG00000009681	INTS9	w6w3_ld	0.114118	-0.0165052	0.0228783	0.00144392	0.0359746
ENSSSCG00000009826	TCTN1	w6w3_ld	0.173083	0.0280577	-0.184374	0.000338683	0.0229329
ENSSSCG00000009836	ACAD10	w6w3_ld	0.139202	0.00970573	0.0371603	0.00163849	0.0382714
ENSSSCG00000009978	AP1B1	w6w3_ld	0.130535	-0.00937821	-0.0547501	8.16564e-05	0.0139479
ENSSSCG00000010054	ADORA2A	w6w3_ld	-0.216499	0.0353858	0.0272804	0.00195245	0.0413293
ENSSSCG00000010174	EXOC8	w6w3_ld	0.145389	-0.0481629	0.0342387	0.000363927	0.0236414
ENSSSCG00000010190		w6w3_ld	-0.218548	-0.0141415	0.150925	0.00251606	0.0471548
ENSSSCG00000010248	KIFBP	w6w3_ld	0.128734	-0.0746491	-0.0735027	0.000788536	0.0298368
ENSSSCG00000010314	AP3M1	w6w3_ld	0.134199	-0.0565419	0.0337676	0.00094975	0.0317289
ENSSSCG00000010329	ZMIZ1	w6w3_ld	0.257355	-0.0462971	0.28128	0.00235956	0.0461366
ENSSSCG00000010345	GHITM	w6w3_ld	0.102632	-0.0460013	-0.0681859	0.00216321	0.0442343
ENSSSCG00000010380	MAPK8	w6w3_ld	0.180493	-0.0782105	0.000342831	0.00183422	0.0402944
ENSSSCG00000010484	NOC3L	w6w3_ld	0.172182	-0.0287025	0.0773403	0.00286806	0.0495418
ENSSSCG00000010541		w6w3_ld	0.137032	-0.0484497	-0.0563925	0.00205808	0.0428009
ENSSSCG00000010564	POLL	C180_ld	0.461934	0.0152397	0.045101	0.000128717	0.0452737
ENSSSCG00000010576	NOLC1	w6w3_ld	0.15762	-0.056321	0.0305767	0.00113166	0.0336967
ENSSSCG00000010690	SEC23IP	w6w3_ld	0.12014	-0.0832002	0.00375598	0.00236766	0.0461562
ENSSSCG00000010882	CNST	w6w3_ld	0.148912	-0.0494661	0.0759009	0.00284046	0.0492069
ENSSSCG00000011312	LARS2	w6w3_ld	0.15675	-0.0128147	-0.140618	0.00115905	0.033843
ENSSSCG00000011390	IP6K1	w6w3_ld	0.122932	0.00418843	-0.00783304	0.000177364	0.0168394
ENSSSCG00000011425	RAD54L2	w6w3_ld	0.15077	-0.0459802	-0.00152794	0.000502511	0.0262878
ENSSSCG00000011461	LRTM1	w6w3_ld	-1.05872	-0.0613183	-0.138429	0.000791067	0.0298368
ENSSSCG00000011959	ABI3BP	w6w3_ld	-0.18647	0.0385413	-0.0542554	0.00130543	0.0352761
ENSSSCG00000012486	CSTF2	w6w3_ld	0.150098	-0.00699512	-0.00822034	0.00289642	0.0497598
ENSSSCG00000012679	GPC4	w6w3_ld	0.187697	0.00156867	0.0488589	0.00177221	0.0399647
ENSSSCG00000013176		w6w3_ld	0.10214	-0.0249057	-0.0392387	0.00133489	0.0354406
ENSSSCG00000013232	MTCH2	w6w3_ld	0.107438	-0.0625368	-0.0303072	0.00159212	0.037652
ENSSSCG00000013249	CKAP5	w6w3_ld	0.12541	-0.0804036	-0.085843	0.00122453	0.0345564
ENSSSCG00000013257	ATG13	w6w3_ld	0.129452	-0.00864986	0.0172579	8.0748e-05	0.0139479
ENSSSCG00000013262	AMBRA1	w6w3_ld	0.121125	-0.0319874	0.0558576	0.000635612	0.028512
ENSSSCG00000013298	PDHX	w6w3_ld	0.142454	-0.0241661	0.0455559	0.00122864	0.0345564
ENSSSCG00000013863	SMIM7	w6w3_ld	0.1301	0.0150002	-0.0550444	0.000718749	0.0298368
ENSSSCG00000013989	GJC2	w6w3_ld	-1.10185	0.134352	0.326846	0.00054839	0.0270859
ENSSSCG00000014082	POLK	w6w3_ld	0.17862	-0.0666091	0.0684473	0.00239841	0.0463925
ENSSSCG00000014239	CEP120	w6w3_ld	0.191787	-0.0538193	0.0125102	0.00120852	0.0345199
ENSSSCG00000014288	GDF9	w6w3_ld	0.0950413	-0.00639012	-0.101977	0.00226179	0.0453469
ENSSSCG00000014338	HSPA9	w6w3_ld	0.146371	-0.0511795	0.0338054	0.00115984	0.033843
ENSSSCG00000014364	ANKHD1	w6w3_ld	0.148403	-0.0762962	0.110883	0.00144604	0.0359746
ENSSSCG00000014376	HARS2	w6w3_ld	0.134635	-0.0171581	-0.141721	0.000570142	0.0277271
ENSSSCG00000014427	FBXO38	w6w3_ld	0.109047	-0.0231268	0.0137874	0.000226544	0.018374
ENSSSCG00000014558	SIRT3	w6w3_ld	0.271863	0.0475024	-0.0898901	0.00217057	0.0442343
ENSSSCG00000015095	UBE4A	w6w3_ld	0.0772591	-0.0123262	-0.0141383	0.00177088	0.0399647
ENSSSCG00000015286	DSTYK	w6w3_ld	0.102773	-0.0405476	-0.0576936	0.00289521	0.0497598
ENSSSCG00000015443	DLD	w6w3_ld	0.16032	-0.0524601	-0.0317866	0.00108833	0.0333834
ENSSSCG00000015537	XPR1	w6w3_ld	0.228352	-0.053245	-0.0856802	0.00181106	0.0402333
ENSSSCG00000015539	STX6	w6w3_ld	-0.117964	0.0437691	-0.0397107	0.0016711	0.0389371
ENSSSCG00000015694	ZRANB3	w6w3_ld	0.284858	0.0104569	-0.108674	0.000462823	0.0253162
ENSSSCG00000015695	RAB3GAP1	w6w3_ld	0.164826	-0.134248	-0.0586007	0.000588597	0.0279867
ENSSSCG00000015721	ERCC3	w6w3_ld	0.104764	-0.0215992	-0.0784956	0.00101982	0.0324535
ENSSSCG00000015833	TTI2	w6w3_ld	0.143699	-0.036142	-0.0135188	0.00150609	0.0366118
ENSSSCG00000015862	LIMS2	w6w3_ld	-0.160438	0.012048	0.0860572	0.00241909	0.0464387
ENSSSCG00000016070	GTF3C3	w6w3_ld	0.143265	-0.0444158	-0.00131201	0.00161785	0.0380706
ENSSSCG00000016109	ALS2	w6w3_ld	0.190311	-0.0369217	-0.110851	0.000393017	0.0238885
ENSSSCG00000016346	MAD2L1BP	w6w3_ld	0.181961	-0.00314911	-0.11534	0.00250229	0.0470033
ENSSSCG00000016448	KCNH2	w6w3_ld	-0.29037	0.157498	-0.11325	0.00184348	0.0402944
ENSSSCG00000016563	TMEM209	w6w3_ld	0.166082	-0.0779768	0.0310781	0.00138046	0.0359493
ENSSSCG00000016817	TARS1	w6w3_ld	0.112184	-0.0329675	-0.0316125	0.00078263	0.0298368
ENSSSCG00000016866	GHR	w6w3_ld	0.200432	-0.0233871	0.0220021	0.000534341	0.0269054
ENSSSCG00000017296	ACE	w6w3_ld	-0.198266	-0.0190582	-0.203792	0.00232912	0.0460157
ENSSSCG00000017316	NSF	w6w3_ld	0.117175	-0.0279767	-0.137645	0.000504745	0.0262878
ENSSSCG00000017505	MED1	w6w3_ld	0.134845	-0.0711553	0.0774117	0.00264556	0.0487154
ENSSSCG00000017877	ANKFY1	w6w3_ld	0.153394	0.0284329	-0.0275625	0.0021716	0.0442343
ENSSSCG00000017890	PITPNM3	w6w3_ld	0.167483	0.0254772	0.0566091	0.00110347	0.0333834
ENSSSCG00000020710	PRDM2	w6w3_ld	0.146086	-0.0067908	0.0693056	0.00122627	0.0345564
ENSSSCG00000021203	PIK3CB	w6w3_ld	0.20078	-0.101385	0.0374346	0.00101972	0.0324535
ENSSSCG00000021802	ABHD17B	w6w3_ld	0.200705	-0.0731663	-0.015039	0.00139689	0.0359493
ENSSSCG00000022101	BRCA1	w6w3_ld	0.189965	-0.0470998	0.00240054	0.000621771	0.028485
ENSSSCG00000022131	KCTD6	w6w3_ld	0.212622	0.0026885	-0.168904	0.000790288	0.0298368
ENSSSCG00000022396	BLZF1	w6w3_ld	0.13031	-0.0470092	0.0228479	0.00173019	0.0395367
ENSSSCG00000022616	DCP1A	w6w3_ld	0.114155	-0.0302547	0.0771162	0.000156004	0.0168394
ENSSSCG00000022689	GADD45B	w6w3_ld	0.493455	-0.22664	-0.168149	0.00087008	0.0307879
ENSSSCG00000022947		w6w3_ld	0.0944749	-0.0188918	0.0746585	0.00229761	0.0457923
ENSSSCG00000023978	RECQL5	w6w3_ld	0.167425	0.0288075	-0.153327	0.00122713	0.0345564
ENSSSCG00000024000	EFCC1	w6w3_ld	-0.259828	-0.0533571	-0.127027	0.00212675	0.0437493
ENSSSCG00000024081	NRBF2	w6w3_ld	0.148196	-0.0286498	0.0259523	0.00203128	0.0425233
ENSSSCG00000024257	CEMIP2	w6w3_ld	0.193797	-0.0650771	0.0726716	0.000634281	0.028512
ENSSSCG00000024564	IMMT	w6w3_ld	0.110851	-0.0634822	0.0511867	0.00196785	0.0415624
ENSSSCG00000024618	FBXO28	w6w3_ld	0.121683	-0.0869619	0.0380831	0.00147739	0.0363908
ENSSSCG00000025820	SLC15A4	w6w3_ld	0.257593	-0.0876228	0.240105	0.00169248	0.0391466
ENSSSCG00000025921	TMEM41A	w6w3_ld	0.119226	-0.0128985	-0.0959304	0.00133727	0.0354406
ENSSSCG00000025924	IGFBP5	w6w3_ld	-0.440653	0.148541	-0.0356819	0.00235321	0.0461366
ENSSSCG00000025984	TTLL5	w6w3_ld	0.190767	-0.017534	-0.00297638	0.00121301	0.0345443
ENSSSCG00000026034	NUP153	w6w3_ld	0.165832	-0.0414638	0.0767311	0.000498043	0.0262391
ENSSSCG00000026344	MCM3AP	w6w3_ld	0.151183	-0.029319	0.0541629	0.00176578	0.0399647
ENSSSCG00000026622	EAF1	w6w3_ld	0.1373	-0.0363376	0.0582983	0.00136069	0.0359434
ENSSSCG00000026719	ALG10B	w6w3_ld	0.204874	-0.0636072	-0.103961	0.00265777	0.0487364
ENSSSCG00000026959	NPAT	w6w3_ld	0.214963	-0.0682168	0.0211949	0.00100071	0.0324117
ENSSSCG00000027723	UBE2F	w6w3_ld	0.111597	0.0145058	0.0579419	0.00120705	0.0345199
ENSSSCG00000027812	IQSEC1	w6w3_ld	-0.175509	0.0620807	-0.0390477	0.00270837	0.0487364
ENSSSCG00000028015	GAL3ST3	w6w3_ld	-0.55745	0.226536	-0.343386	0.00106444	0.0330961
ENSSSCG00000028488	LTC4S	w6w3_ld	-0.794367	0.14788	0.288992	0.00182325	0.0402944
ENSSSCG00000028530	TMEM52	C180_ld	0.540667	0.0715317	-0.0618333	0.000121634	0.0452737
ENSSSCG00000028600	SLC39A9	w6w3_ld	0.103701	-0.025519	0.0512944	0.000961867	0.0318937
ENSSSCG00000028679	PLEKHB2	w6w3_ld	0.0771844	-0.0447933	-0.103939	0.00130566	0.0352761
ENSSSCG00000028973	PHACTR4	w6w3_ld	0.0831877	-0.0245166	0.00577599	0.00144769	0.0359746
ENSSSCG00000028983	TBC1D1	w6w3_ld	0.345126	-0.0148227	0.391896	0.00208987	0.0431781
ENSSSCG00000029392	HUNK	w6w3_ld	-0.638881	-0.054732	0.216706	0.00144753	0.0359746
ENSSSCG00000029464	KDM5A	w6w3_ld	0.133652	-0.0507824	0.0562242	0.000705102	0.0298368
ENSSSCG00000029711	ZNF518B	w6w3_ld	0.125254	-0.0563864	0.0821587	0.00161365	0.0380662
ENSSSCG00000030174	AP3S2	w6w3_ld	0.12036	0.0251637	-0.0367709	0.000927832	0.0314424
ENSSSCG00000030211	NBR1	w6w3_ld	0.104506	-0.0419492	-0.0835991	0.00157595	0.0376361
ENSSSCG00000030415	DPP3	w6w3_ld	0.225452	-0.0243972	-0.106864	0.00123869	0.0345564
ENSSSCG00000031360	ADO	w6w3_ld	0.107339	-0.0379959	-0.0119408	0.000645068	0.028512
ENSSSCG00000031940	GAS2	w6w3_ld	-0.364796	0.0415123	-0.152247	0.00249311	0.0470033
ENSSSCG00000032407	LRFN1	C180_ld	1.09737	0.0845933	-0.108789	6.96119e-05	0.0378863
ENSSSCG00000032637	EVC	w6w3_ld	-0.201826	0.022848	-0.0700872	0.00280609	0.0489169
ENSSSCG00000032645	CHIC2	w6w3_ld	0.147114	-0.0281299	0.114471	0.00225462	0.0453469
ENSSSCG00000033278	ATP6V1D	w6w3_ld	0.15063	-0.0367298	-0.0985277	0.000646413	0.028512
ENSSSCG00000033402	SARAF	w6w3_ld	0.206757	-0.106811	0.0438673	0.00158704	0.0376361
ENSSSCG00000033690	DERL1	w6w3_ld	0.0866885	0.0191487	0.0401507	0.00208815	0.0431781
ENSSSCG00000033700	TIMM23	w6w3_ld	0.108936	-0.0374467	0.00997829	0.0015657	0.0375895
ENSSSCG00000033791	IMPA1	w6w3_ld	0.169683	-0.0823987	-0.1584	0.00219071	0.0444861
ENSSSCG00000033944	CYB5B	w6w3_ld	0.122537	-0.0145339	-0.00289475	0.000529473	0.0269054
ENSSSCG00000034216	OGFR	C180_ld	0.395865	0.0791913	0.0653775	1.48843e-05	0.0189778
ENSSSCG00000034706	MFAP3	w6w3_ld	0.145622	-0.0396387	0.0481308	0.00178702	0.0401239
ENSSSCG00000034820	MAFA	w6w3_ld	-0.33828	0.0704808	-0.1632	0.000781306	0.0298368
ENSSSCG00000034835		w6w3_ld	0.162974	-0.0429553	-0.0423615	0.00257986	0.0477839
ENSSSCG00000035006	PIGW	w6w3_ld	0.249349	-0.0980711	0.0900053	0.00203644	0.0425375
ENSSSCG00000035066	MYOC	w6w3_ld	-0.325973	0.109709	-0.549498	0.000391385	0.0238885
ENSSSCG00000035119	MTMR6	w6w3_ld	0.0761501	-0.0221292	-0.0117454	0.000826333	0.0300566
ENSSSCG00000035762	CISD1	w6w3_ld	0.189323	-0.0691154	-0.0556839	0.000924699	0.0314424
ENSSSCG00000035771	MRPS22	w6w3_ld	0.0965342	-0.0298083	-0.00107395	0.000442405	0.0249728
ENSSSCG00000036469		w6w3_ld	0.673743	0.0818912	-0.0831733	0.0024132	0.0464197
ENSSSCG00000036494	ERG28	w6w3_ld	0.143554	0.0101298	-0.0645519	0.00128529	0.0352274
ENSSSCG00000036610	ARMC8	w6w3_ld	0.135345	-0.0503089	-0.0517049	0.00100258	0.0324117
ENSSSCG00000036684	TTPAL	w6w3_ld	0.146389	0.0143248	0.0219775	0.00187606	0.0406342
ENSSSCG00000036741	PITX1	w6w3_ld	2.35088	0.427874	0.654161	0.00187677	0.0406342
ENSSSCG00000037451	PPFIA1	w6w3_ld	0.0921713	0.000635996	0.0643506	0.000925677	0.0314424
ENSSSCG00000037719	PDPK1	w6w3_ld	0.0975934	-0.0181221	0.117968	0.00238479	0.0463431
ENSSSCG00000037900	CCND1	w6w3_ld	-0.226235	-0.0149415	0.194561	0.00252424	0.0472147
ENSSSCG00000038181	CCNT1	w6w3_ld	0.144243	-0.0333183	0.0876704	0.00269263	0.0487364
ENSSSCG00000038252		w6w3_ld	-1.32819	0.210966	0.821892	0.00154357	0.0372469
ENSSSCG00000038478	HEATR6	w6w3_ld	0.0888971	-0.034265	-0.00846682	0.00180738	0.0402333
ENSSSCG00000038533	NAPG	w6w3_ld	0.0674202	0.0050562	-0.0247542	0.00231957	0.0459227
ENSSSCG00000039290	MTPN	w6w3_ld	0.212571	-0.049739	0.0903819	0.000766223	0.0298368
ENSSSCG00000039342	DNAI1	w6w3_ld	-1.96399	0.177929	-0.403029	0.00204671	0.042658
ENSSSCG00000039763	CMBL	w6w3_ld	-0.173958	0.0423612	-0.0412066	0.00144449	0.0359746
ENSSSCG00000039769	SPIRE1	w6w3_ld	-0.22765	0.0013351	-0.0487716	0.0019324	0.0410883
ENSSSCG00000039888	STXBP5L	w6w3_ld	0.131756	-0.0266358	-0.0230918	0.000899595	0.0311352
ENSSSCG00000040087	SPRTN	w6w3_ld	0.164899	-0.0834154	0.067038	0.000780079	0.0298368
ENSSSCG00000040288	ARNT2	w6w3_ld	-0.637546	0.021711	0.381576	0.0027554	0.0487501
ENSSSCG00000040425	YRDC	w6w3_ld	0.165699	0.0763162	0.0434164	0.00144911	0.0359746
ENSSSCG00000040433		w6w3_ld	0.209338	0.0174444	0.2579	0.00257264	0.0477839
ENSSSCG00000040721	ZNF581	C180_ld	0.631902	0.132221	0.125323	8.14134e-05	0.0378863
ENSSSCG00000040743	M6PR	w6w3_ld	0.119147	-0.0370238	0.0778696	0.00217365	0.0442343
ENSSSCG00000002921	CLIP3	sfa_ld	0.756	0.107094	0.0376946	0.000141609	0.0470339
ENSSSCG00000005679	ASB6	sfa_ld	0.52633	0.0394531	0.0311133	7.03273e-05	0.0405779
ENSSSCG00000010158	TOMM20	sfa_ld	-0.403515	-0.0371924	-0.0217195	5.29704e-05	0.0405779
ENSSSCG00000010200	CSGALNACT2	sfa_ld	-0.52692	-0.0398329	-0.0185168	5.54202e-05	0.0405779
ENSSSCG00000010682	PRDX3	sfa_ld	-0.493599	-0.0330934	-0.0757812	9.91151e-05	0.0405779
ENSSSCG00000012459	APOOL	ACl_ld	8.76553	-0.0523881	-0.0330812	9.74146e-05	0.0489245
ENSSSCG00000014235	SNCAIP	sfa_ld	1.02567	0.0643152	0.0386264	9.94979e-05	0.0405779
ENSSSCG00000017539	HOXB6	ACl_ld	-49.5018	0.156409	0.186165	6.66265e-05	0.0461472
ENSSSCG00000025775	TADA2A	sfa_ld	-0.493018	-0.025169	0.0611191	6.64954e-05	0.0405779
ENSSSCG00000027746	MRFAP1	sfa_ld	-0.326654	0.0109321	-0.100362	6.07982e-05	0.0405779
ENSSSCG00000031851	CBR2	ACl_ld	-78.9384	0.383373	0.0780064	6.40343e-05	0.0461472
ENSSSCG00000036904		sfa_ld	4.04519	0.00220847	0.195473	4.59995e-05	0.0405779
ENSSSCG00000040264	CLASRP	sfa_ld	0.928362	0.144946	0.193177	0.000147151	0.0472609
