# Supplementary material for: Global analysis of the association between pig muscle fatty acid composition and gene expression using RNA-Seq
Source: Sci Rep. 2023 Jan 11;13:535. doi: 10.1038/s41598-022-27016-x (PMC9834388; doi:10.1038/s41598-022-27016-x)
Supplement: Supplementary file 3 — Supplementary Table S2. [file 41598_2022_27016_MOESM3_ESM.xlsx]

## Sheet: Sheet1
Gene stable ID	Gene type	Gene name	Metabolic gene_labels unified_to_ lipidic_carbohydrate_amino acid_nucleic acid_metabolism	AnimalTFDB3.0	AnimalTFDB3.0_TF-Cofactors	Lipid metabolism only	Fatty acid metbolism only	Carbohydrate metabolism only	Amino acid metabolism only	Nucleic acid metabolism only	Novelty by geneshot tool
ENSSSCG00000012459	protein_coding	APOOL									uncommon
ENSSSCG00000017539	protein_coding	HOXB6		HOXB6						HOXB6	common
ENSSSCG00000031851	protein_coding	CBR2
ENSSSCG00000035791	protein_coding	SIX5		SIX5						SIX5	uncommon
ENSSSCG00000031174	protein_coding	FBP1	FBP1		FBP1						common
ENSSSCG00000020871
ENSSSCG00000030368	protein_coding	HSPA1L									common
ENSSSCG00000001844	protein_coding	PLIN1	PLIN1			PLIN1					very common
ENSSSCG00000017801	protein_coding	TRARG1									uncommon
ENSSSCG00000017498	protein_coding	PPP1R1B								PPP1R1B	very common
ENSSSCG00000013056	protein_coding	LGALS12	LGALS12		LGALS12	LGALS12					uncommon
ENSSSCG00000010529	protein_coding	SFRP5									common
ENSSSCG00000040464	protein_coding	LEP	LEP			LEP	LEP				very common
ENSSSCG00000005272	protein_coding	NMRK1	NMRK1								uncommon
ENSSSCG00000005313	protein_coding	CCDC107									rare
ENSSSCG00000032561	protein_coding	PDCD1LG2									very common
ENSSSCG00000000077	protein_coding	ADSL	ADSL								common
ENSSSCG00000010564	protein_coding	POLL								POLL	common
ENSSSCG00000028530	protein_coding	TMEM52									rare
ENSSSCG00000032407	protein_coding	LRFN1									rare
ENSSSCG00000034216	protein_coding	OGFR									uncommon
ENSSSCG00000040721	protein_coding	ZNF581		ZNF581						ZNF581	rare
ENSSSCG00000010070	protein_coding	SMARCB1			SMARCB1					SMARCB1	very common
ENSSSCG00000014625	protein_coding	TRIM3									uncommon
ENSSSCG00000003136	protein_coding	CYTH2									uncommon
ENSSSCG00000028723	protein_coding	CCDC102A									rare
ENSSSCG00000015271	protein_coding	PRELP									uncommon
ENSSSCG00000016339	protein_coding	ILKAP									uncommon
ENSSSCG00000016379	lncRNA
ENSSSCG00000017190	protein_coding	EXOC7	EXOC7								common
ENSSSCG00000003132	protein_coding	KDELR1									common
ENSSSCG00000013511	protein_coding	HDGFL2			HDGFL2					HDGFL2	uncommon
ENSSSCG00000008858	protein_coding	KLHL2									uncommon
ENSSSCG00000013639	protein_coding	SLC44A2	SLC44A2			SLC44A2					uncommon
ENSSSCG00000001619	protein_coding	FOXP4		FOXP4						FOXP4	uncommon
ENSSSCG00000014540	protein_coding
ENSSSCG00000017143	protein_coding	CEP131									uncommon
ENSSSCG00000026387	protein_coding
ENSSSCG00000036387	protein_coding	ATPSCKMT									uncommon
ENSSSCG00000003143	protein_coding	MAMSTR								MAMSTR	uncommon
ENSSSCG00000008040	protein_coding	TSC2	TSC2							TSC2	very common
ENSSSCG00000017338	protein_coding	PLCD3	PLCD3			PLCD3					uncommon
ENSSSCG00000000466	protein_coding	XPOT								XPOT	uncommon
ENSSSCG00000015557	protein_coding	NMNAT2	NMNAT2								uncommon
ENSSSCG00000005455	protein_coding	SVEP1									uncommon
ENSSSCG00000004340	protein_coding	FHL5			FHL5						rare
ENSSSCG00000006850	protein_coding	FAM102B									rare
ENSSSCG00000008422
ENSSSCG00000009096	protein_coding	EXOSC9	EXOSC9							EXOSC9	uncommon
ENSSSCG00000011046	protein_coding	ITGA8									common
ENSSSCG00000011690	protein_coding	PLSCR4									uncommon
ENSSSCG00000014920	protein_coding	FZD4	FZD4								common
ENSSSCG00000015268	protein_coding	FMO1	FMO1								uncommon
ENSSSCG00000015766	protein_coding	WDR17									rare
ENSSSCG00000021082	protein_coding	NRG2	NRG2			NRG2					common
ENSSSCG00000021206	protein_coding	IL1RAP									common
ENSSSCG00000036403	protein_coding	FAM180A									rare
ENSSSCG00000038232
ENSSSCG00000040631	protein_coding	LPL	LPL			LPL	LPL
ENSSSCG00000001875	protein_coding	SNX33									uncommon
ENSSSCG00000027404	protein_coding	UNC93A									rare
ENSSSCG00000003590	protein_coding	PTPRU									common
ENSSSCG00000011848	protein_coding	TFRC	TFRC								very common
ENSSSCG00000005007
ENSSSCG00000016714	protein_coding	CYCS						CYCS			very common
ENSSSCG00000012494	protein_coding	TIMM8A									common
ENSSSCG00000036932	protein_coding	WNT6	WNT6								very common
ENSSSCG00000005425	protein_coding	SLC44A1	SLC44A1			SLC44A1					uncommon
ENSSSCG00000009039	protein_coding	MMAA	MMAA			MMAA	MMAA
ENSSSCG00000031228	protein_coding	OPRL1									common
ENSSSCG00000036783	protein_coding	CCDC127									rare
ENSSSCG00000006729	protein_coding	TENT5C									uncommon
ENSSSCG00000006354	protein_coding	TOMM40L									rare
ENSSSCG00000011197	protein_coding	OXNAD1									rare
ENSSSCG00000025751	protein_coding	MDH1	MDH1						MDH1		very common
ENSSSCG00000036358	pseudogene
ENSSSCG00000007064	protein_coding	MKKS									common
ENSSSCG00000015889	lncRNA
ENSSSCG00000032203
ENSSSCG00000036236	protein_coding	ELOVL6	ELOVL6			ELOVL6	ELOVL6				common
ENSSSCG00000022693	protein_coding	LBX1		LBX1						LBX1	common
ENSSSCG00000001062	protein_coding	DTNBP1									common
ENSSSCG00000000591	protein_coding	PIK3C2G	PIK3C2G			PIK3C2G				PIK3C2G	uncommon
ENSSSCG00000021059	protein_coding	ADORA1	ADORA1			ADORA1					very common
ENSSSCG00000038044	protein_coding	GYG2									uncommon
ENSSSCG00000039797	protein_coding	APCDD1									rare
ENSSSCG00000024917	pseudogene
ENSSSCG00000000116	protein_coding	POLR2F								POLR2F	uncommon
ENSSSCG00000000274	protein_coding	PCBP2								PCBP2	common
ENSSSCG00000000955	protein_coding	TBC1D22A									rare
ENSSSCG00000000994	protein_coding	GMDS	GMDS			GMDS		GMDS			common
ENSSSCG00000001511	protein_coding	PHF1			PHF1					PHF1	common
ENSSSCG00000001531	protein_coding	SNRPC								SNRPC	uncommon
ENSSSCG00000002036	protein_coding	PSMB5									common
ENSSSCG00000002767	protein_coding	TSNAXIP1									rare
ENSSSCG00000003042	protein_coding
ENSSSCG00000003061	protein_coding	CADM4									uncommon
ENSSSCG00000003150	protein_coding	NUCB1									common
ENSSSCG00000003348	protein_coding	SSU72								SSU72	uncommon
ENSSSCG00000004002	protein_coding	RPS5								RPS5	common
ENSSSCG00000004092	protein_coding	MTHFD1L	MTHFD1L								uncommon
ENSSSCG00000004945	protein_coding	RPL4								RPL4	common
ENSSSCG00000005310	protein_coding	TESK1									uncommon
ENSSSCG00000005373	protein_coding	NANS	NANS			NANS					uncommon
ENSSSCG00000005648	protein_coding	SLC27A4	SLC27A4			SLC27A4	SLC27A4				common
ENSSSCG00000005738	protein_coding
ENSSSCG00000006468	protein_coding	HDGF			HDGF					HDGF	common
ENSSSCG00000007160	protein_coding	DDRGK1									uncommon
ENSSSCG00000007344	protein_coding	KIAA1755									rare
ENSSSCG00000007478	protein_coding	ATP9A	ATP9A								uncommon
ENSSSCG00000007669	protein_coding	GNB2	GNB2								uncommon
ENSSSCG00000007688	protein_coding	POLR2J2								POLR2J2	rare
ENSSSCG00000008009	protein_coding	LMF1	LMF1			LMF1		LMF1			uncommon
ENSSSCG00000008305	protein_coding	SMYD5									uncommon
ENSSSCG00000008516	protein_coding	DPY30			DPY30					DPY30	uncommon
ENSSSCG00000008659	protein_coding	ACP1									common
ENSSSCG00000008729	protein_coding	LYAR		LYAR							uncommon
ENSSSCG00000009249	protein_coding	HNRNPD			HNRNPD					HNRNPD	common
ENSSSCG00000009759	protein_coding	SCARB1	SCARB1			SCARB1					very common
ENSSSCG00000009880	protein_coding	SLC8B1	SLC8B1								uncommon
ENSSSCG00000009903	protein_coding	COQ5	COQ5			COQ5					uncommon
ENSSSCG00000010007	protein_coding	MTFP1									uncommon
ENSSSCG00000010650	pseudogene
ENSSSCG00000010728	protein_coding	CPXM2									uncommon
ENSSSCG00000011056	protein_coding	FRMD4A									uncommon
ENSSSCG00000011201	protein_coding	SATB1		SATB1						SATB1	common
ENSSSCG00000011454	protein_coding	SFMBT1			SFMBT1					SFMBT1	common
ENSSSCG00000012116
ENSSSCG00000012238	protein_coding	TSPAN7									uncommon
ENSSSCG00000012323	protein_coding	TSPYL2			TSPYL2					TSPYL2	uncommon
ENSSSCG00000012399	protein_coding	FOXO4	FOXO4	FOXO4						FOXO4	very common
ENSSSCG00000012689	protein_coding	ZNF75D		ZNF75D						ZNF75D	rare
ENSSSCG00000012918	protein_coding	GRK2									very common
ENSSSCG00000012966	protein_coding	C11orf68									rare
ENSSSCG00000013034	protein_coding	PLCB3	PLCB3			PLCB3	PLCB3				uncommon
ENSSSCG00000013230	protein_coding	FAM180B									rare
ENSSSCG00000013661	protein_coding	EIF3G									uncommon
ENSSSCG00000013747	protein_coding	RAD23A								RAD23A	common
ENSSSCG00000013830	protein_coding	ILVBL	ILVBL				ILVBL				common
ENSSSCG00000013889	protein_coding
ENSSSCG00000013919	protein_coding	HOMER3									uncommon
ENSSSCG00000014080	protein_coding	HMGCR	HMGCR			HMGCR	HMGCR	HMGCR			very common
ENSSSCG00000014100	protein_coding	TBCA									uncommon
ENSSSCG00000014348	protein_coding	SPATA24								SPATA24	rare
ENSSSCG00000014811	protein_coding	INPPL1	INPPL1			INPPL1					common
ENSSSCG00000014855	protein_coding	RPS3								RPS3	common
ENSSSCG00000014880	protein_coding	AQP11									uncommon
ENSSSCG00000014900	protein_coding	RAB30	RAB30								uncommon
ENSSSCG00000015232	protein_coding	ST3GAL4	ST3GAL4			ST3GAL4		ST3GAL4			common
ENSSSCG00000015734	protein_coding	IMP4								IMP4	rare
ENSSSCG00000016331	protein_coding	RAMP1						RAMP1			common
ENSSSCG00000016734	protein_coding	CCM2									common
ENSSSCG00000017184	protein_coding	PRPSAP1	PRPSAP1					PRPSAP1			rare
ENSSSCG00000017287	protein_coding	PSMC5	PSMC5							PSMC5	uncommon
ENSSSCG00000017394
ENSSSCG00000017509	protein_coding
ENSSSCG00000017583	protein_coding	SGCA									common
ENSSSCG00000017643	protein_coding
ENSSSCG00000017777	protein_coding	FLOT2	FLOT2								common
ENSSSCG00000017792	protein_coding	CORO6									rare
ENSSSCG00000018063	Mt_rRNA
ENSSSCG00000021457	protein_coding	ZBTB8A		ZBTB8A						ZBTB8A	rare
ENSSSCG00000021798	protein_coding	LZTS2									uncommon
ENSSSCG00000023331	protein_coding	UBL5								UBL5	uncommon
ENSSSCG00000023379	protein_coding	UBE2L6								UBE2L6	common
ENSSSCG00000023672	protein_coding
ENSSSCG00000024385	protein_coding	RNASEH2B	RNASEH2B					RNASEH2B		RNASEH2B	uncommon
ENSSSCG00000025117	protein_coding	ATN1			ATN1					ATN1	common
ENSSSCG00000025264	protein_coding	PQBP1			PQBP1					PQBP1	uncommon
ENSSSCG00000025270	protein_coding	CHRD									very common
ENSSSCG00000025303	protein_coding	FAM50A									rare
ENSSSCG00000025460	protein_coding	SPSB2									uncommon
ENSSSCG00000025507	protein_coding	RPL27								RPL27	common
ENSSSCG00000026248	protein_coding	GREP1
ENSSSCG00000026457	protein_coding	GALNT17									uncommon
ENSSSCG00000027135	protein_coding	PPM1G									uncommon
ENSSSCG00000027922	protein_coding	UNC5CL									rare
ENSSSCG00000028031	protein_coding	HDAC11			HDAC11					HDAC11	common
ENSSSCG00000028327	protein_coding	RHOBTB1									common
ENSSSCG00000028504	protein_coding	RFC2	RFC2							RFC2	uncommon
ENSSSCG00000029304	protein_coding	STEAP3									uncommon
ENSSSCG00000029388	protein_coding	PDE2A	PDE2A					PDE2A			common
ENSSSCG00000029651	protein_coding	SLN									common
ENSSSCG00000030065	protein_coding	ZBTB47		ZBTB47						ZBTB47	rare
ENSSSCG00000030373	protein_coding	METTL9									rare
ENSSSCG00000030546	protein_coding	HSD11B1L	HSD11B1L								rare
ENSSSCG00000030801	protein_coding	GBP6									uncommon
ENSSSCG00000031088	protein_coding	RPS7								RPS7
ENSSSCG00000031370
ENSSSCG00000031513	protein_coding	HRAS	HRAS								very common
ENSSSCG00000031514	protein_coding	CCDC28B									rare
ENSSSCG00000031799	protein_coding	TMEM139									rare
ENSSSCG00000031838	protein_coding	RPS27
ENSSSCG00000032062	protein_coding	WDR55								WDR55	rare
ENSSSCG00000032111	protein_coding	RPL7								RPL7	common
ENSSSCG00000032242	protein_coding	HMGA1	HMGA1	description:high							very common
ENSSSCG00000032626	protein_coding	FAM220A									rare
ENSSSCG00000032831	protein_coding	BRI3BP									rare
ENSSSCG00000032967	protein_coding	CACNB3									uncommon
ENSSSCG00000033586	protein_coding	DBNDD2									rare
ENSSSCG00000033697	protein_coding	RPS2								RPS2	common
ENSSSCG00000034045	protein_coding	ERGIC3									uncommon
ENSSSCG00000034448	protein_coding
ENSSSCG00000034818	protein_coding	ING1									common
ENSSSCG00000034838	protein_coding	MAP1LC3C									uncommon
ENSSSCG00000034841	protein_coding	RGS19									uncommon
ENSSSCG00000035027	protein_coding	ZDHHC14									rare
ENSSSCG00000035757	protein_coding	SSBP2			SSBP2					SSBP2	uncommon
ENSSSCG00000035825	protein_coding	UBE2QL1									rare
ENSSSCG00000035904	protein_coding	RPL7A								RPL7A	uncommon
ENSSSCG00000036062	protein_coding	RNF122									rare
ENSSSCG00000036296	protein_coding	RPS25								RPS25	uncommon
ENSSSCG00000036705	protein_coding	RPH3AL	RPH3AL								uncommon
ENSSSCG00000036712	protein_coding	TPD52L2									uncommon
ENSSSCG00000036852	protein_coding	TSEN54								TSEN54	uncommon
ENSSSCG00000037245	protein_coding	HNRNPDL								HNRNPDL	very common
ENSSSCG00000037395	protein_coding	CLIC3									uncommon
ENSSSCG00000037413	protein_coding	KBTBD7									rare
ENSSSCG00000037782	protein_coding	MRPS28									rare
ENSSSCG00000037912	protein_coding	FITM2	FITM2			FITM2					uncommon
ENSSSCG00000037920	protein_coding	TRIM28			TRIM28					TRIM28	common
ENSSSCG00000038359	protein_coding	EIF5A									common
ENSSSCG00000038370	protein_coding	UQCC3	UQCC3								rare
ENSSSCG00000038474	protein_coding	AURKAIP1			AURKAIP1					AURKAIP1	rare
ENSSSCG00000038708	protein_coding	ST20-MTHFS									rare
ENSSSCG00000038711	protein_coding	TMEM223									rare
ENSSSCG00000039130	protein_coding	RPL6								RPL6	uncommon
ENSSSCG00000039196	protein_coding	POLR2I								POLR2I	uncommon
ENSSSCG00000039198	protein_coding	PCGF2			PCGF2					PCGF2	common
ENSSSCG00000039575	protein_coding	PALM									uncommon
ENSSSCG00000039740	protein_coding
ENSSSCG00000040470	protein_coding	RPS20									common
ENSSSCG00000040486	protein_coding	BIRC5			BIRC5					BIRC5	very common
ENSSSCG00000040682	protein_coding	MAPK3	MAPK3			MAPK3	MAPK3			MAPK3	very common
ENSSSCG00000040777
ENSSSCG00000040827	protein_coding	CFAP298-TCP10L									rare
ENSSSCG00000040929	protein_coding	TPT1									common
ENSSSCG00000015412	protein_coding	CCDC146									rare
ENSSSCG00000000359	protein_coding
ENSSSCG00000000374
ENSSSCG00000000402	protein_coding	RBMS2								RBMS2	uncommon
ENSSSCG00000000510	protein_coding	TMEM19									rare
ENSSSCG00000000529
ENSSSCG00000000619	protein_coding	FAM234B									rare
ENSSSCG00000000645	protein_coding	GABARAPL1									very common
ENSSSCG00000000746	protein_coding	WASHC1	WASHC1								uncommon
ENSSSCG00000000759	protein_coding	WNT5B	WNT5B								very common
ENSSSCG00000001528
ENSSSCG00000001657	protein_coding	CUL7									uncommon
ENSSSCG00000001822	protein_coding	RCCD1									rare
ENSSSCG00000002014	protein_coding	JPH4									uncommon
ENSSSCG00000002370	protein_coding	AREL1									rare
ENSSSCG00000002447	protein_coding	CPSF2								CPSF2	uncommon
ENSSSCG00000002642	protein_coding	CDH15									common
ENSSSCG00000002672	protein_coding	MEAK7									rare
ENSSSCG00000002697	protein_coding	NUDT7	NUDT7			NUDT7	NUDT7	NUDT7			uncommon
ENSSSCG00000002741	protein_coding	ZNF821								ZNF821	rare
ENSSSCG00000002778	protein_coding	ZDHHC1									rare
ENSSSCG00000002807	protein_coding	USB1								USB1	uncommon
ENSSSCG00000003147	protein_coding	CA11									rare
ENSSSCG00000003157	protein_coding	LIN7B									uncommon
ENSSSCG00000003165	protein_coding	RPS11								RPS11	common
ENSSSCG00000003384	protein_coding	DNAJC11									rare
ENSSSCG00000003621	protein_coding	ZSCAN20		ZSCAN20						ZSCAN20	rare
ENSSSCG00000003718	protein_coding	TAF4B			TAF4B					TAF4B	rare
ENSSSCG00000003738	protein_coding	MAPRE2									common
ENSSSCG00000003749	protein_coding	PIK3C3	PIK3C3			PIK3C3					very common
ENSSSCG00000003862	protein_coding	CC2D1B								CC2D1B	rare
ENSSSCG00000004013	protein_coding	SMOC2									uncommon
ENSSSCG00000004196	protein_coding	MED23	MED23		MED23	MED23	MED23			MED23	uncommon
ENSSSCG00000004255	protein_coding	VGLL2			VGLL2					VGLL2	uncommon
ENSSSCG00000004373	protein_coding	RTN4IP1									uncommon
ENSSSCG00000004374	protein_coding	QRSL1								QRSL1	common
ENSSSCG00000004499	protein_coding	ATP5F1A	ATP5F1A			ATP5F1A		ATP5F1A			common
ENSSSCG00000004558	protein_coding	CSNK1G1									uncommon
ENSSSCG00000004745	protein_coding	RPAP1								RPAP1	rare
ENSSSCG00000004936	protein_coding	INTS14								INTS14	rare
ENSSSCG00000004970	protein_coding
ENSSSCG00000005112	protein_coding	WDR89									rare
ENSSSCG00000005593	protein_coding	OLFML2A									rare
ENSSSCG00000005646	protein_coding	COQ4									uncommon
ENSSSCG00000005713	protein_coding	PLPP7									rare
ENSSSCG00000005762	protein_coding	KCNT1									uncommon
ENSSSCG00000005771	protein_coding	HDHD2									rare
ENSSSCG00000006141	protein_coding	CA3									very common
ENSSSCG00000006168	protein_coding	PEX2	PEX2		PEX2	PEX2	PEX2				common
ENSSSCG00000006173	protein_coding	GDAP1	GDAP1								common
ENSSSCG00000006263	protein_coding	ATP6V1H	ATP6V1H								uncommon
ENSSSCG00000006277	protein_coding	SPIDR								SPIDR	rare
ENSSSCG00000006296	protein_coding	ATP1B1	ATP1B1					ATP1B1			common
ENSSSCG00000006307	protein_coding	RCSD1									uncommon
ENSSSCG00000006311	protein_coding	STYXL2
ENSSSCG00000006358	protein_coding	NDUFS2	NDUFS2					NDUFS2			uncommon
ENSSSCG00000006415	protein_coding	CADM3									uncommon
ENSSSCG00000006631	protein_coding	TMOD4									common
ENSSSCG00000006771	protein_coding	SLC16A1	SLC16A1			SLC16A1					common
ENSSSCG00000006887	protein_coding	CNN3									uncommon
ENSSSCG00000006988	protein_coding	PDGFRL									uncommon
ENSSSCG00000007004	protein_coding	INTS10								INTS10	uncommon
ENSSSCG00000007161	protein_coding	LZTS3									rare
ENSSSCG00000007352	protein_coding	DHX35	DHX35							DHX35	rare
ENSSSCG00000007358	protein_coding	EMILIN3									rare
ENSSSCG00000007424	protein_coding	TNNC2									uncommon
ENSSSCG00000007460	protein_coding	ARFGEF2									uncommon
ENSSSCG00000007472	protein_coding	BCAS4									uncommon
ENSSSCG00000007501	protein_coding	BMP7									very common
ENSSSCG00000007521	protein_coding	NELFCD			NELFCD					NELFCD	very common
ENSSSCG00000007530	protein_coding	PPP1R3D									rare
ENSSSCG00000007800	protein_coding	SEPTIN1									uncommon
ENSSSCG00000007806	protein_coding	RABEP2									rare
ENSSSCG00000007845	protein_coding	UQCRC2	UQCRC2								common
ENSSSCG00000008058	protein_coding	KCTD5									uncommon
ENSSSCG00000008069	protein_coding	NOL8								NOL8	rare
ENSSSCG00000008144	protein_coding	NCK2									common
ENSSSCG00000008170	protein_coding	RPL31									uncommon
ENSSSCG00000008281	protein_coding	RTKN									common
ENSSSCG00000008287	protein_coding	INO80B									uncommon
ENSSSCG00000008289	protein_coding	MTHFD2	MTHFD2								common
ENSSSCG00000008332	protein_coding	C2orf42									rare
ENSSSCG00000008349	protein_coding	CNRIP1									uncommon
ENSSSCG00000008494	protein_coding	NDUFAF7	NDUFAF7								rare
ENSSSCG00000008572	protein_coding	GAREM2									rare
ENSSSCG00000008577	protein_coding	DNAJC27	DNAJC27								uncommon
ENSSSCG00000008981	protein_coding	STBD1									uncommon
ENSSSCG00000008983	protein_coding	CCDC158									rare
ENSSSCG00000009029	protein_coding	ARHGAP10									rare
ENSSSCG00000009049	protein_coding	USP38									uncommon
ENSSSCG00000009281	protein_coding	SGCG									common
ENSSSCG00000009373	protein_coding	SLC25A15			SLC25A15						uncommon
ENSSSCG00000009436	protein_coding	MTRF1									uncommon
ENSSSCG00000009488	protein_coding	SLITRK5									uncommon
ENSSSCG00000009755	protein_coding	AACS	AACS			AACS	AACS				common
ENSSSCG00000009889	protein_coding	ALDH2	ALDH2			ALDH2	ALDH2				very common
ENSSSCG00000009945	protein_coding	FICD									uncommon
ENSSSCG00000010006	protein_coding	SEC14L2									uncommon
ENSSSCG00000010189	protein_coding	NUP133								NUP133	uncommon
ENSSSCG00000010251	protein_coding	SUPV3L1	SUPV3L1							SUPV3L1	uncommon
ENSSSCG00000010385	protein_coding	VSTM4									rare
ENSSSCG00000010448	protein_coding	FAS									very common
ENSSSCG00000010537	protein_coding	GOT1	GOT1			GOT1			GOT1		common
ENSSSCG00000010548	protein_coding	CHUK	CHUK		CHUK						very common
ENSSSCG00000010573	pseudogene	HPS6									uncommon
ENSSSCG00000010639	protein_coding	HABP2									common
ENSSSCG00000010854	protein_coding	TMEM63A									rare
ENSSSCG00000010860	protein_coding	PSEN2									very common
ENSSSCG00000010874	protein_coding	ADSS2	ADSS2								uncommon
ENSSSCG00000010990	protein_coding	NOL6								NOL6	uncommon
ENSSSCG00000011129	protein_coding	ITIH5						ITIH5			uncommon
ENSSSCG00000011176	protein_coding	SUSD4									rare
ENSSSCG00000011297	protein_coding	ABHD5	ABHD5			ABHD5	ABHD5				common
ENSSSCG00000011314	protein_coding	LZTFL1									uncommon
ENSSSCG00000011401	protein_coding	LSMEM2									rare
ENSSSCG00000011755	protein_coding	NCEH1	NCEH1			NCEH1					uncommon
ENSSSCG00000011798	protein_coding
ENSSSCG00000011822	protein_coding	OPA1	OPA1					OPA1			very common
ENSSSCG00000011873	protein_coding	HSPBAP1									uncommon
ENSSSCG00000011952	protein_coding	RPL24								RPL24	uncommon
ENSSSCG00000012035	protein_coding	SYNJ1	SYNJ1			SYNJ1					common
ENSSSCG00000012111	protein_coding	HCCS									common
ENSSSCG00000012172	protein_coding	ACOT9	ACOT9			ACOT9	ACOT9	ACOT9			rare
ENSSSCG00000012566	protein_coding
ENSSSCG00000012576	protein_coding	CHRDL1									uncommon
ENSSSCG00000012784	protein_coding	SSR4									uncommon
ENSSSCG00000012965	protein_coding	DRAP1			DRAP1					DRAP1	uncommon
ENSSSCG00000012968	protein_coding	CCDC85B			CCDC85B					CCDC85B	uncommon
ENSSSCG00000013028	protein_coding	ESRRA	ESRRA	ESRRA		ESRRA	ESRRA			ESRRA	very common
ENSSSCG00000013043	protein_coding	MACROD1						MACROD1			uncommon
ENSSSCG00000013072	protein_coding	FADS2	FADS2			FADS2	FADS2				very common
ENSSSCG00000013107	protein_coding	PRPF19	PRPF19			PRPF19				PRPF19	uncommon
ENSSSCG00000013145	protein_coding	DTX4									uncommon
ENSSSCG00000013308	protein_coding	FBXO3									uncommon
ENSSSCG00000013331	protein_coding	METTL15								METTL15	rare
ENSSSCG00000013381	protein_coding	RPS13								RPS13	common
ENSSSCG00000013597	protein_coding	RPS28								RPS28	uncommon
ENSSSCG00000013637	protein_coding	QTRT1								QTRT1	uncommon
ENSSSCG00000013879	protein_coding	SLC27A1	SLC27A1			SLC27A1	SLC27A1				common
ENSSSCG00000013906	protein_coding	UBA52									uncommon
ENSSSCG00000014074	protein_coding	GFM2	GFM2								uncommon
ENSSSCG00000014133	protein_coding	RPS23									uncommon
ENSSSCG00000014148	protein_coding	TMEM161B								TMEM161B	rare
ENSSSCG00000014579	protein_coding	TMEM41B									rare
ENSSSCG00000014948	protein_coding	C11orf54									rare
ENSSSCG00000014949	protein_coding
ENSSSCG00000015030	protein_coding	DLAT	DLAT					DLAT			common
ENSSSCG00000015034	protein_coding	SDHD	SDHD					SDHD			very common
ENSSSCG00000015281	protein_coding	PLEKHA6	PLEKHA6			PLEKHA6					uncommon
ENSSSCG00000015328	protein_coding	SGCE									common
ENSSSCG00000015436
ENSSSCG00000015462	protein_coding	TPK1	TPK1								uncommon
ENSSSCG00000015617	protein_coding	G0S2	G0S2			G0S2	G0S2				uncommon
ENSSSCG00000015782	protein_coding	IRF2		IRF2						IRF2	common
ENSSSCG00000015784	protein_coding	ACSL1	ACSL1			ACSL1	ACSL1				very common
ENSSSCG00000015949	protein_coding	SLC25A12									uncommon
ENSSSCG00000016127	protein_coding	NDUFS1	NDUFS1					NDUFS1			common
ENSSSCG00000016128	protein_coding	EEF1B2									common
ENSSSCG00000016134	protein_coding	FASTKD2									uncommon
ENSSSCG00000016140	protein_coding	FZD5									common
ENSSSCG00000016338	protein_coding	PER2	PER2		PER2	PER2	PER2			PER2	very common
ENSSSCG00000016720	protein_coding	PGAM2	PGAM2					PGAM2			uncommon
ENSSSCG00000016806
ENSSSCG00000016877	protein_coding	NNT	NNT								common
ENSSSCG00000016949	protein_coding	TRAPPC13									rare
ENSSSCG00000017063	protein_coding	SGCD									common
ENSSSCG00000017239	protein_coding	RPL38								RPL38	uncommon
ENSSSCG00000017279					ERN1
ENSSSCG00000017378	protein_coding	DHX8	DHX8							DHX8	uncommon
ENSSSCG00000017510	protein_coding	CACNB1									uncommon
ENSSSCG00000017515	protein_coding	TBKBP1									uncommon
ENSSSCG00000017540	protein_coding	HOXB5		HOXB5						HOXB5	common
ENSSSCG00000017733	protein_coding	C17orf75									rare
ENSSSCG00000017735	protein_coding	RHOT1	RHOT1								common
ENSSSCG00000017741	protein_coding	TEFM	TEFM					TEFM		TEFM	uncommon
ENSSSCG00000017818	protein_coding	SERPINF1	SERPINF1								common
ENSSSCG00000017938	protein_coding	YBX2		YBX2						YBX2	uncommon
ENSSSCG00000020777	protein_coding	TRIOBP
ENSSSCG00000021359	protein_coding	CDC42EP3									common
ENSSSCG00000021374	protein_coding	FXYD1									common
ENSSSCG00000021746	protein_coding	MRPL35									rare
ENSSSCG00000021818	protein_coding	ENOX1									uncommon
ENSSSCG00000021917	protein_coding	HIPK4									rare
ENSSSCG00000022099	protein_coding	TP53INP2								TP53INP2	uncommon
ENSSSCG00000023643	protein_coding	PDHA1	PDHA1					PDHA1	PDHA1		common
ENSSSCG00000024162	protein_coding	CIDEA									common
ENSSSCG00000024784	protein_coding	CACNA1S									common
ENSSSCG00000025152	protein_coding	CEP89									uncommon
ENSSSCG00000025316	protein_coding
ENSSSCG00000025651	protein_coding	GFM1	GFM1								common
ENSSSCG00000026894	protein_coding	NFE2L3		NFE2L3						NFE2L3	uncommon
ENSSSCG00000026943	protein_coding	MRAP2									uncommon
ENSSSCG00000027007	protein_coding	CEP76									rare
ENSSSCG00000027085	protein_coding	UQCRFS1	UQCRFS1								common
ENSSSCG00000027230	protein_coding	SLC35G1									uncommon
ENSSSCG00000027251	protein_coding	CDC7								CDC7	common
ENSSSCG00000027403	protein_coding	AASDH	AASDH			AASDH	AASDH				rare
ENSSSCG00000027528	protein_coding	TMEM107									uncommon
ENSSSCG00000027865	protein_coding	GALC	GALC			GALC		GALC			common
ENSSSCG00000027890	protein_coding	RASA4									rare
ENSSSCG00000027986	protein_coding	ABCB8	ABCB8								uncommon
ENSSSCG00000028005	protein_coding
ENSSSCG00000028227	protein_coding	RPN2						RPN2			uncommon
ENSSSCG00000028372	protein_coding	FAM131A									rare
ENSSSCG00000028694	protein_coding	ATP6V1B2	ATP6V1B2					ATP6V1B2			uncommon
ENSSSCG00000028850	protein_coding	RPL26								RPL26	common
ENSSSCG00000028905	protein_coding	TNIK									uncommon
ENSSSCG00000029066	protein_coding	IDI1	IDI1			IDI1					common
ENSSSCG00000029094	protein_coding	PIK3R4	PIK3R4			PIK3R4					common
ENSSSCG00000029697	protein_coding	FAM120B	FAM120B			FAM120B	FAM120B			FAM120B	uncommon
ENSSSCG00000030155	protein_coding	PHF10			PHF10					PHF10	uncommon
ENSSSCG00000030241	protein_coding	TSC22D3		TSC22D3							common
ENSSSCG00000030637	protein_coding	IRGQ									rare
ENSSSCG00000030849	protein_coding
ENSSSCG00000031299	protein_coding	TECR									very common
ENSSSCG00000031316
ENSSSCG00000031474	protein_coding	PTK6	PTK6								common
ENSSSCG00000031600	protein_coding	SYNGR2									uncommon
ENSSSCG00000031899	protein_coding	JSRP1									rare
ENSSSCG00000031903	protein_coding	TNNT3	TNNT3								uncommon
ENSSSCG00000032053	protein_coding	ST8SIA5	ST8SIA5			ST8SIA5		ST8SIA5			rare
ENSSSCG00000032488	protein_coding	ZADH2	ZADH2			ZADH2	ZADH2				rare
ENSSSCG00000032494	protein_coding	TIMM21									uncommon
ENSSSCG00000032554	protein_coding	SLC25A51									rare
ENSSSCG00000032573	protein_coding
ENSSSCG00000032605	pseudogene
ENSSSCG00000032658	protein_coding	TRAF4									common
ENSSSCG00000032662	protein_coding	FGF6	FGF6			FGF6					uncommon
ENSSSCG00000032674	protein_coding	TCEA3								TCEA3	common
ENSSSCG00000032798	protein_coding	GTF3C2								GTF3C2	uncommon
ENSSSCG00000032846	protein_coding	BPNT2	BPNT2			BPNT2					uncommon
ENSSSCG00000032910	protein_coding	C12orf73									rare
ENSSSCG00000032911	protein_coding	DUSP8									common
ENSSSCG00000033019	protein_coding
ENSSSCG00000033054	protein_coding	ROM1									common
ENSSSCG00000033260	protein_coding	TNNI2			TNNI2						uncommon
ENSSSCG00000033326	protein_coding	RPL37								RPL37	uncommon
ENSSSCG00000033500	protein_coding	SNRPD2								SNRPD2	uncommon
ENSSSCG00000033971	protein_coding	ZNF407		ZNF407						ZNF407	rare
ENSSSCG00000034227	protein_coding	RPL35								RPL35	uncommon
ENSSSCG00000034278	protein_coding	SLC31A1									common
ENSSSCG00000034353	protein_coding
ENSSSCG00000034442
ENSSSCG00000034566	protein_coding	NPDC1									uncommon
ENSSSCG00000034742	protein_coding	MECP2	MECP2	MECP2		MECP2				MECP2	very common
ENSSSCG00000035080	protein_coding	RPL23A								RPL23A	uncommon
ENSSSCG00000035240	protein_coding	GPR63									rare
ENSSSCG00000035249	protein_coding	GADD45G									common
ENSSSCG00000035442	protein_coding	SLC36A1									uncommon
ENSSSCG00000035472	protein_coding	TTC9C									rare
ENSSSCG00000035673	protein_coding	HBP1		HBP1						HBP1	uncommon
ENSSSCG00000035715	protein_coding	GCH1	GCH1								common
ENSSSCG00000036132	protein_coding	CKM	CKM								very common
ENSSSCG00000036235
ENSSSCG00000036294	protein_coding	NUDT19	NUDT19			NUDT19	NUDT19				rare
ENSSSCG00000036547	protein_coding	METTL7B									rare
ENSSSCG00000036796	protein_coding	VWA7									rare
ENSSSCG00000036804	protein_coding	TCEA2			TCEA2					TCEA2	common
ENSSSCG00000036966
ENSSSCG00000036988	protein_coding	PSMG4									uncommon
ENSSSCG00000037673	protein_coding	BFAR									uncommon
ENSSSCG00000038203	protein_coding	EDF1			EDF1					EDF1	uncommon
ENSSSCG00000038281	protein_coding	MAP3K7CL									rare
ENSSSCG00000038304	protein_coding
ENSSSCG00000038323	protein_coding	ACTN3						ACTN3			common
ENSSSCG00000038364	protein_coding	MRPL23									rare
ENSSSCG00000038384	protein_coding	COX4I2	COX4I2								common
ENSSSCG00000038429	lncRNA
ENSSSCG00000038506	protein_coding	CD46									very common
ENSSSCG00000038843	protein_coding	ST3GAL2	ST3GAL2			ST3GAL2		ST3GAL2			uncommon
ENSSSCG00000038918	protein_coding	CTSF									uncommon
ENSSSCG00000039474	protein_coding	FBXL14									uncommon
ENSSSCG00000039695	protein_coding
ENSSSCG00000039745	protein_coding	HMOX1			HMOX1						very common
ENSSSCG00000039905	protein_coding	C1orf109									rare
ENSSSCG00000040053	protein_coding	LSMEM1									rare
ENSSSCG00000040118	protein_coding
ENSSSCG00000040317	protein_coding	SOD2									very common
ENSSSCG00000040595	protein_coding	BRAP									uncommon
ENSSSCG00000008013	protein_coding	IGFALS									uncommon
ENSSSCG00000015973	protein_coding	ATP5MC3	ATP5MC3					ATP5MC3			uncommon
ENSSSCG00000000736	protein_coding	TEAD4	TEAD4	TEAD4		TEAD4	TEAD4			TEAD4	common
ENSSSCG00000000783	protein_coding	SLC2A13									uncommon
ENSSSCG00000000927	protein_coding	TMTC3									rare
ENSSSCG00000001410	protein_coding	BAG6									common
ENSSSCG00000001424	protein_coding	SKIV2L	SKIV2L							SKIV2L	common
ENSSSCG00000001435	protein_coding	AGPAT1	AGPAT1			AGPAT1	AGPAT1				uncommon
ENSSSCG00000001477	protein_coding	RING1			RING1					RING1	common
ENSSSCG00000001700	protein_coding	SLC29A1	SLC29A1								very common
ENSSSCG00000001852	protein_coding	IDH2	IDH2								very common
ENSSSCG00000001873	protein_coding	CSPG4	CSPG4								common
ENSSSCG00000002000	protein_coding	IPO4									uncommon
ENSSSCG00000002013	protein_coding	DHRS4	DHRS4			DHRS4					uncommon
ENSSSCG00000002905	protein_coding	RBM42									rare
ENSSSCG00000003159	protein_coding	KCNA7									uncommon
ENSSSCG00000003183	protein_coding	RRAS	RRAS								common
ENSSSCG00000003199	protein_coding	AP2A1	AP2A1			AP2A1					uncommon
ENSSSCG00000003339	protein_coding	INTS11								INTS11	uncommon
ENSSSCG00000003830	protein_coding	MYSM1		MYSM1						MYSM1	uncommon
ENSSSCG00000003975	protein_coding	KCNQ4									common
ENSSSCG00000003995	protein_coding	ZNF606		ZNF606						ZNF606	rare
ENSSSCG00000004551	protein_coding	ZNF609		ZNF609							uncommon
ENSSSCG00000004957	protein_coding	CLN6	CLN6			CLN6					uncommon
ENSSSCG00000005103	protein_coding	DET1									uncommon
ENSSSCG00000005349	protein_coding	GRHPR	GRHPR		GRHPR						uncommon
ENSSSCG00000005575	protein_coding	RC3H2									uncommon
ENSSSCG00000005906
ENSSSCG00000005914	protein_coding	SHARPIN									common
ENSSSCG00000006342	protein_coding	UHMK1								UHMK1	uncommon
ENSSSCG00000006620	protein_coding	TUFT1									uncommon
ENSSSCG00000006649	protein_coding	HORMAD1								HORMAD1	uncommon
ENSSSCG00000008194	protein_coding	ACTR1B									uncommon
ENSSSCG00000008306				NOTO
ENSSSCG00000008591	protein_coding	ATAD2B									rare
ENSSSCG00000009751	protein_coding	FZD10	FZD10								uncommon
ENSSSCG00000010319	protein_coding	SAMD8	SAMD8			SAMD8					uncommon
ENSSSCG00000010467	protein_coding	BTAF1			BTAF1						uncommon
ENSSSCG00000010468	protein_coding	CPEB3									uncommon
ENSSSCG00000011296	protein_coding	ANO10									uncommon
ENSSSCG00000011430
ENSSSCG00000011949	protein_coding	CEP97									uncommon
ENSSSCG00000012885	protein_coding	LRP5	LRP5			LRP5					very common
ENSSSCG00000012903	protein_coding	PITPNM1	PITPNM1			PITPNM1					common
ENSSSCG00000013630	protein_coding	DNM2	DNM2								very common
ENSSSCG00000014114	protein_coding	TENT2								TENT2	uncommon
ENSSSCG00000014156	protein_coding	ARRDC3									uncommon
ENSSSCG00000014204	protein_coding	DCP2								DCP2	common
ENSSSCG00000014267	protein_coding
ENSSSCG00000014448	protein_coding	ARSI	ARSI			ARSI					uncommon
ENSSSCG00000015099	protein_coding	BCL9L			BCL9L					BCL9L	uncommon
ENSSSCG00000015144	protein_coding	GRAMD1B									rare
ENSSSCG00000015309	protein_coding	MTERF1								MTERF1	uncommon
ENSSSCG00000015386	protein_coding	FAM126A	FAM126A			FAM126A					uncommon
ENSSSCG00000015795	protein_coding
ENSSSCG00000016073	protein_coding	PGAP1	PGAP1			PGAP1				PGAP1	uncommon
ENSSSCG00000016075	protein_coding	SF3B1								SF3B1	common
ENSSSCG00000016101	protein_coding	CFLAR	CFLAR								very common
ENSSSCG00000016216	protein_coding	TUBA4A	TUBA4A								common
ENSSSCG00000016349	protein_coding	NDUFA10	NDUFA10								uncommon
ENSSSCG00000017799	protein_coding	CPD									uncommon
ENSSSCG00000017902	protein_coding	CAMTA2		CAMTA2						CAMTA2	uncommon
ENSSSCG00000017929	protein_coding	RNASEK								RNASEK	rare
ENSSSCG00000020783	protein_coding	SLC41A1									uncommon
ENSSSCG00000021371	protein_coding	ZNF300		ZNF300						ZNF300	uncommon
ENSSSCG00000021386	protein_coding	PTGR1	PTGR1			PTGR1	PTGR1				uncommon
ENSSSCG00000021698	protein_coding	RRP1B								RRP1B	uncommon
ENSSSCG00000022295	protein_coding
ENSSSCG00000022806	protein_coding	LIN7C									uncommon
ENSSSCG00000023276	protein_coding	ZNF24		ZNF24						ZNF24	uncommon
ENSSSCG00000023498	protein_coding	HSPB6									common
ENSSSCG00000023596	protein_coding
ENSSSCG00000023829	protein_coding	CCP110									common
ENSSSCG00000024193	protein_coding	LYSMD3									rare
ENSSSCG00000024424	protein_coding	FAM91A1									rare
ENSSSCG00000024655	protein_coding	PHB2	PHB2							PHB2	common
ENSSSCG00000024950	protein_coding
ENSSSCG00000025326	protein_coding	TMEM243									rare
ENSSSCG00000025486	protein_coding	MDH2	MDH2						MDH2		very common
ENSSSCG00000026465	protein_coding	BABAM2								BABAM2	common
ENSSSCG00000026724	protein_coding	PLBD1	PLBD1								rare
ENSSSCG00000026744	protein_coding	ZDHHC20									rare
ENSSSCG00000027443	protein_coding	MRAS	MRAS								common
ENSSSCG00000027765	protein_coding	TOGARAM1									rare
ENSSSCG00000028387	protein_coding	CNKSR1									uncommon
ENSSSCG00000028446	protein_coding	PCBP4									uncommon
ENSSSCG00000028949	protein_coding	NUP35								NUP35	uncommon
ENSSSCG00000029879	protein_coding	LTF		LTF						LTF	very common
ENSSSCG00000031541	protein_coding	ARL5A									rare
ENSSSCG00000033082	protein_coding	HGS									common
ENSSSCG00000033155	protein_coding	TMEM30A									uncommon
ENSSSCG00000033411	protein_coding	ZBED5		ZBED5							rare
ENSSSCG00000033689	protein_coding	GPS1								GPS1	uncommon
ENSSSCG00000033816	protein_coding	ZNF519									rare
ENSSSCG00000033860	protein_coding	ZMAT3		ZMAT3							uncommon
ENSSSCG00000034521	protein_coding	NUDT21								NUDT21	uncommon
ENSSSCG00000035114
ENSSSCG00000035746	protein_coding	ECT2									common
ENSSSCG00000036018
ENSSSCG00000036229	protein_coding	INSIG2	INSIG2			INSIG2					common
ENSSSCG00000036402	protein_coding	MYL9									very common
ENSSSCG00000036501	protein_coding	WDR1									uncommon
ENSSSCG00000036675
ENSSSCG00000037061	protein_coding	RRP1								RRP1	rare
ENSSSCG00000037151	protein_coding	MIEF2									uncommon
ENSSSCG00000038950	protein_coding	VARS1	VARS1						VARS1	VARS1	common
ENSSSCG00000040185	protein_coding	TFAM		TFAM						TFAM	very common
ENSSSCG00000006108	protein_coding	TMEM67									uncommon
ENSSSCG00000023272	protein_coding	ILK	ILK		ILK						very common
ENSSSCG00000029145	protein_coding	POMGNT1						POMGNT1			common
ENSSSCG00000029741
ENSSSCG00000032787	protein_coding	ALAD									very common
ENSSSCG00000035446	protein_coding	CAVIN1			CAVIN1					CAVIN1	common
ENSSSCG00000001834	protein_coding	MFGE8									very common
ENSSSCG00000005316	protein_coding	TPM2									very common
ENSSSCG00000010700	protein_coding	NSMCE4A			NSMCE4A					NSMCE4A	rare
ENSSSCG00000022301	protein_coding	EIF4EBP1	EIF4EBP1								very common
ENSSSCG00000024676	protein_coding	SRPK3								SRPK3	rare
ENSSSCG00000028865	protein_coding	SAP18			SAP18					SAP18	uncommon
ENSSSCG00000039882	protein_coding	HTRA2	HTRA2			HTRA2					very common
ENSSSCG00000007687	protein_coding	LRWD1								LRWD1	uncommon
ENSSSCG00000000036	protein_coding	PACSIN2									uncommon
ENSSSCG00000000900	protein_coding	VEZT									uncommon
ENSSSCG00000000972	protein_coding	TUBGCP6									uncommon
ENSSSCG00000001041	protein_coding	PAK1IP1									uncommon
ENSSSCG00000001087	protein_coding	MRS2									common
ENSSSCG00000002245	protein_coding	KATNBL1									rare
ENSSSCG00000002712	protein_coding	LDHD	LDHD								uncommon
ENSSSCG00000002825	protein_coding
ENSSSCG00000002846	protein_coding	DNAJA2									uncommon
ENSSSCG00000004370	protein_coding	ATG5								ATG5	very common
ENSSSCG00000004403	protein_coding	CDC40								CDC40	uncommon
ENSSSCG00000004542	protein_coding	NARS1								NARS1	uncommon
ENSSSCG00000004730	protein_coding	TMEM87A									rare
ENSSSCG00000004847	protein_coding	MPHOSPH10								MPHOSPH10	uncommon
ENSSSCG00000004942	protein_coding	TIPIN								TIPIN	uncommon
ENSSSCG00000005222	protein_coding	SLC1A1									very common
ENSSSCG00000005227	protein_coding	PUM3									uncommon
ENSSSCG00000006220	protein_coding	ARMC1									uncommon
ENSSSCG00000006260	protein_coding	LYPLA1	LYPLA1			LYPLA1	LYPLA1				common
ENSSSCG00000006261	protein_coding	TCEA1			TCEA1					TCEA1	common
ENSSSCG00000006480	protein_coding	NAXE	NAXE								uncommon
ENSSSCG00000007046	protein_coding	TRMT6								TRMT6	uncommon
ENSSSCG00000007077	protein_coding	ESF1			ESF1					ESF1	uncommon
ENSSSCG00000007525	protein_coding	PRELID3B									rare
ENSSSCG00000007854	protein_coding	DCUN1D3									rare
ENSSSCG00000007895	protein_coding	ZC3H7A									rare
ENSSSCG00000007931	protein_coding	GLYR1	GLYR1								uncommon
ENSSSCG00000008008	protein_coding	STUB1	STUB1							STUB1	very common
ENSSSCG00000008180	protein_coding	EIF5B	EIF5B								very common
ENSSSCG00000008395	protein_coding	VRK2									uncommon
ENSSSCG00000008540	protein_coding	PPP1CB	PPP1CB			PPP1CB					common
ENSSSCG00000008637	protein_coding	TAF1B			TAF1B					TAF1B	uncommon
ENSSSCG00000008808	protein_coding	GNPDA2									uncommon
ENSSSCG00000008890	protein_coding	TMA16									rare
ENSSSCG00000008953	protein_coding	CXCL8	CXCL8								very common
ENSSSCG00000009420	protein_coding	NUFIP1								NUFIP1	uncommon
ENSSSCG00000009568	protein_coding	ZMYM5								ZMYM5	rare
ENSSSCG00000009859	protein_coding	TESC	TESC		TESC						uncommon
ENSSSCG00000010104	protein_coding	MZT2A									rare
ENSSSCG00000010473	protein_coding	EXOC6									common
ENSSSCG00000010508	protein_coding	TM9SF3									uncommon
ENSSSCG00000011250	protein_coding	ACAA1	ACAA1			ACAA1	ACAA1		ACAA1		common
ENSSSCG00000011340	protein_coding	SMARCC1	SMARCC1	SMARCC1						SMARCC1	common
ENSSSCG00000011645	protein_coding	CEP63									uncommon
ENSSSCG00000011956	protein_coding	TRMT10C								TRMT10C	uncommon
ENSSSCG00000011997	protein_coding	CHMP2B									common
ENSSSCG00000012264	protein_coding	ZNF674		ZNF674							rare
ENSSSCG00000012415	protein_coding	NAP1L2									uncommon
ENSSSCG00000012532	protein_coding	TCEAL1								TCEAL1	uncommon
ENSSSCG00000012617	protein_coding	UPF3B								UPF3B	uncommon
ENSSSCG00000012969	protein_coding	FIBP									rare
ENSSSCG00000013315	protein_coding	EIF3M									uncommon
ENSSSCG00000013395	protein_coding	BTBD10									rare
ENSSSCG00000013905	protein_coding	FKBP8									common
ENSSSCG00000013940	protein_coding	NLRP3			NLRP3					NLRP3	very common
ENSSSCG00000014244	protein_coding	PHAX								PHAX	uncommon
ENSSSCG00000014903	protein_coding	CCDC90B									rare
ENSSSCG00000014969	protein_coding	CEP57									uncommon
ENSSSCG00000015423	protein_coding	DNAJC2		DNAJC2						DNAJC2	uncommon
ENSSSCG00000015712	protein_coding	DDX18	DDX18							DDX18	uncommon
ENSSSCG00000015816	protein_coding	LETM2									rare
ENSSSCG00000015936	protein_coding	PHOSPHO2									rare
ENSSSCG00000015938	protein_coding	SSB								SSB	common
ENSSSCG00000016232	protein_coding	MRPL44								MRPL44	rare
ENSSSCG00000016620	protein_coding	TSPAN12									uncommon
ENSSSCG00000017262	protein_coding	SLC16A6									uncommon
ENSSSCG00000017548	protein_coding	NGFR	NGFR								very common
ENSSSCG00000017688	protein_coding	GGNBP2									uncommon
ENSSSCG00000017795	protein_coding	NSRP1								NSRP1	rare
ENSSSCG00000020696	protein_coding	HMGN4									uncommon
ENSSSCG00000020870	protein_coding	DBF4									common
ENSSSCG00000021946	protein_coding	ZNF383		ZNF383						ZNF383	rare
ENSSSCG00000021977	protein_coding	GPD1L				GPD1L					uncommon
ENSSSCG00000022190	protein_coding	UBE2V2								UBE2V2	common
ENSSSCG00000022634	protein_coding
ENSSSCG00000022932	protein_coding	SNW1	SNW1		SNW1					SNW1	uncommon
ENSSSCG00000022952	protein_coding	NMD3									uncommon
ENSSSCG00000023050	protein_coding	SEPTIN10									uncommon
ENSSSCG00000023178	protein_coding	BATF2		BATF2						BATF2	uncommon
ENSSSCG00000023334	protein_coding	BCLAF3									rare
ENSSSCG00000023761	protein_coding	HNRNPR								HNRNPR	uncommon
ENSSSCG00000023850	protein_coding
ENSSSCG00000024476	protein_coding	CES3	CES3			CES3					common
ENSSSCG00000024628	protein_coding	ALKBH8								ALKBH8	uncommon
ENSSSCG00000025228	protein_coding	TRAF3IP1									uncommon
ENSSSCG00000025355	protein_coding	ZNF146		ZNF146							rare
ENSSSCG00000025653	protein_coding	THOC1								THOC1	uncommon
ENSSSCG00000025780	protein_coding	HMGXB4		HMGXB4							rare
ENSSSCG00000025906	protein_coding	ALKBH1								ALKBH1	common
ENSSSCG00000025912	protein_coding	URI1			URI1					URI1	uncommon
ENSSSCG00000026079	protein_coding	TKTL2	TKTL2								uncommon
ENSSSCG00000027905	protein_coding	RBM7									uncommon
ENSSSCG00000029866	protein_coding	CCDC112									uncommon
ENSSSCG00000030605	protein_coding	POLR2M								POLR2M	uncommon
ENSSSCG00000031122
ENSSSCG00000031261	protein_coding	RHOQ	RHOQ								very common
ENSSSCG00000031835	protein_coding	GATAD1		GATAD1							uncommon
ENSSSCG00000032320	protein_coding	TCIM									uncommon
ENSSSCG00000032621	protein_coding	TOR1AIP1									uncommon
ENSSSCG00000034756	protein_coding	PLB1	PLB1			PLB1					uncommon
ENSSSCG00000035700
ENSSSCG00000036005	protein_coding	CNEP1R1	CNEP1R1			CNEP1R1					rare
ENSSSCG00000036898	protein_coding	NIPA2									uncommon
ENSSSCG00000036947	protein_coding	MAK16								MAK16	rare
ENSSSCG00000037463	protein_coding	MRPS36									rare
ENSSSCG00000037845	protein_coding	YEATS4		YEATS4						YEATS4	uncommon
ENSSSCG00000038253	protein_coding	ZNF326		ZNF326						ZNF326	rare
ENSSSCG00000038308	protein_coding	RANBP1									common
ENSSSCG00000038428	protein_coding	PAXX								PAXX	uncommon
ENSSSCG00000038550	protein_coding	SCOC									uncommon
ENSSSCG00000038615	protein_coding	TAF9	TAF9		TAF9					TAF9
ENSSSCG00000038762	protein_coding	BTF3L4									rare
ENSSSCG00000038895	protein_coding	DCTN6	DCTN6			DCTN6					rare
ENSSSCG00000039120	protein_coding	L1TD1									uncommon
ENSSSCG00000039285	protein_coding	MFN1	MFN1								very common
ENSSSCG00000040202	protein_coding	CRLS1	CRLS1			CRLS1					uncommon
ENSSSCG00000040570	protein_coding	C11orf58									uncommon
ENSSSCG00000040702	protein_coding	CCDC174									rare
ENSSSCG00000040815	protein_coding	DUSP5									very common
ENSSSCG00000003006	protein_coding	CYP2B22	CYP2B22			CYP2B22	CYP2B22
ENSSSCG00000010438	protein_coding	ATAD1	ATAD1								uncommon
ENSSSCG00000015446	protein_coding	PNPLA8	PNPLA8			PNPLA8	PNPLA8				uncommon
ENSSSCG00000023142	protein_coding	GAMT	GAMT					GAMT			common
ENSSSCG00000028517	protein_coding	SC5D	SC5D			SC5D	SC5D				uncommon
ENSSSCG00000006029	protein_coding	NUDCD1									uncommon
ENSSSCG00000017420	protein_coding	CNP	CNP								common
ENSSSCG00000002557	protein_coding	NUDT14	NUDT14			NUDT14					rare
ENSSSCG00000021557	protein_coding	SULT1A3									common
ENSSSCG00000028052	protein_coding	OBSL1									uncommon
ENSSSCG00000011449	protein_coding	GNL3	GNL3		GNL3						common
ENSSSCG00000032428	protein_coding	ARSA	ARSA			ARSA					common
ENSSSCG00000006110	protein_coding	RBM12B									rare
ENSSSCG00000025107	protein_coding	MIX23
ENSSSCG00000009309
ENSSSCG00000017761	protein_coding	UNC119									common
ENSSSCG00000003366	protein_coding	CHD5	CHD5							CHD5	uncommon
ENSSSCG00000003421	protein_coding	FBXO6								FBXO6	uncommon
ENSSSCG00000002921	protein_coding	CLIP3									uncommon
ENSSSCG00000005679	protein_coding	ASB6									rare
ENSSSCG00000010158	protein_coding	TOMM20									very common
ENSSSCG00000010200	protein_coding	CSGALNACT2									uncommon
ENSSSCG00000010682	protein_coding	PRDX3									very common
ENSSSCG00000014235	protein_coding	SNCAIP									common
ENSSSCG00000025775	protein_coding	TADA2A		TADA2A						TADA2A	uncommon
ENSSSCG00000027746	protein_coding	MRFAP1									rare
ENSSSCG00000036904
ENSSSCG00000040264	protein_coding	CLASRP								CLASRP	common
ENSSSCG00000038829	protein_coding
ENSSSCG00000017356	protein_coding	FAM171A2									rare
ENSSSCG00000011196	lncRNA
ENSSSCG00000032498	protein_coding	IDH3A	IDH3A								common
ENSSSCG00000013584	protein_coding	PRR36									rare
ENSSSCG00000011613
ENSSSCG00000008368	protein_coding	UGP2	UGP2								common
ENSSSCG00000000546	protein_coding	MANSC4									rare
ENSSSCG00000000694	protein_coding	GAPDH									very common
ENSSSCG00000000767	protein_coding
ENSSSCG00000000843	protein_coding	TXNRD1	TXNRD1			TXNRD1	TXNRD1			TXNRD1	very common
ENSSSCG00000001000	protein_coding	ECI2	ECI2			ECI2	ECI2				uncommon
ENSSSCG00000001024	protein_coding	RIOK1								RIOK1	uncommon
ENSSSCG00000001057	protein_coding	MCUR1									uncommon
ENSSSCG00000001073	protein_coding	TPMT	TPMT								very common
ENSSSCG00000001209	protein_coding	ZSCAN12		ZSCAN12						ZSCAN12	rare
ENSSSCG00000001342	protein_coding	TRIM39									uncommon
ENSSSCG00000001488	protein_coding	GCLC	GCLC
ENSSSCG00000001500	protein_coding	COL21A1									uncommon
ENSSSCG00000001579
ENSSSCG00000001582	protein_coding	MDGA1									uncommon
ENSSSCG00000001638	protein_coding	MRPS10									rare
ENSSSCG00000001732	protein_coding	MMUT	MMUT			MMUT	MMUT		MMUT		very common
ENSSSCG00000001905	protein_coding	ARID3B		ARID3B						ARID3B	uncommon
ENSSSCG00000001955	protein_coding	SRP54	SRP54								common
ENSSSCG00000001971	protein_coding	HECTD1									rare
ENSSSCG00000002127	protein_coding	CHD8	CHD8		CHD8					CHD8
ENSSSCG00000002243	protein_coding	SLC12A6									uncommon
ENSSSCG00000002314	protein_coding	SMOC1									uncommon
ENSSSCG00000002354	protein_coding	COQ6	COQ6			COQ6					uncommon
ENSSSCG00000002374	protein_coding	DLST	DLST						DLST		uncommon
ENSSSCG00000002434	protein_coding	NRDE2									uncommon
ENSSSCG00000002502	protein_coding	ATG2B									uncommon
ENSSSCG00000002740	protein_coding	AP1G1									uncommon
ENSSSCG00000002748	protein_coding	DHX38	DHX38							DHX38	uncommon
ENSSSCG00000002805	protein_coding	CFAP20									uncommon
ENSSSCG00000003531	protein_coding	KDM1A			KDM1A					KDM1A	very common
ENSSSCG00000003572	protein_coding	SYTL1									uncommon
ENSSSCG00000003580	protein_coding	EYA3			EYA3					EYA3	uncommon
ENSSSCG00000003728	protein_coding	TRAPPC8									uncommon
ENSSSCG00000003797	protein_coding	DIRAS3	DIRAS3								common
ENSSSCG00000004023	protein_coding	CEP43									uncommon
ENSSSCG00000004121	protein_coding	FBXO30									rare
ENSSSCG00000004480	protein_coding	COX7A2	COX7A2								uncommon
ENSSSCG00000004487	protein_coding	MTO1								MTO1	uncommon
ENSSSCG00000004522	protein_coding	ME2	ME2								uncommon
ENSSSCG00000004543	protein_coding	MTFMT								MTFMT	uncommon
ENSSSCG00000004570	protein_coding	TPM1									very common
ENSSSCG00000004684	protein_coding	SPG11									common
ENSSSCG00000004711
ENSSSCG00000004731	protein_coding	VPS39									common
ENSSSCG00000004748	protein_coding	NDUFAF1	NDUFAF1								uncommon
ENSSSCG00000004802	protein_coding	AQR								AQR	common
ENSSSCG00000004821	protein_coding	ASB7									rare
ENSSSCG00000004903	protein_coding	CDH20									uncommon
ENSSSCG00000005065	protein_coding	AP5M1									uncommon
ENSSSCG00000005287	protein_coding	PSAT1	PSAT1								common
ENSSSCG00000005366	protein_coding	NCBP1								NCBP1	common
ENSSSCG00000005367	protein_coding	TSTD2									rare
ENSSSCG00000005370
ENSSSCG00000005475	protein_coding			ZFP37
ENSSSCG00000005601	protein_coding	HSPA5	HSPA5								very common
ENSSSCG00000005602	protein_coding	GAPVD1									uncommon
ENSSSCG00000005731	protein_coding	GTF3C4								GTF3C4	rare
ENSSSCG00000005832	protein_coding	MAMDC4									rare
ENSSSCG00000005959	protein_coding	CYRIB									uncommon
ENSSSCG00000006054	protein_coding	ATP6V1C1	ATP6V1C1								uncommon
ENSSSCG00000006082	protein_coding	MATN2									uncommon
ENSSSCG00000006194	protein_coding	NCOA2	NCOA2		NCOA2	NCOA2	NCOA2			NCOA2	common
ENSSSCG00000006345	protein_coding	OLFML2B									rare
ENSSSCG00000006386	protein_coding	COPA									uncommon
ENSSSCG00000006766	protein_coding	PHTF1		PHTF1						PHTF1	uncommon
ENSSSCG00000006926	protein_coding	GTF2B			GTF2B					GTF2B	very common
ENSSSCG00000007043	protein_coding	GPCPD1	GPCPD1			GPCPD1					uncommon
ENSSSCG00000007076	protein_coding	NDUFAF5									uncommon
ENSSSCG00000007109	protein_coding	XRN2			XRN2					XRN2	common
ENSSSCG00000007246	protein_coding	TM9SF4									uncommon
ENSSSCG00000007248	protein_coding	ASXL1	ASXL1		ASXL1					ASXL1	very common
ENSSSCG00000007475	protein_coding	MOCS3	MOCS3							MOCS3	uncommon
ENSSSCG00000007617	protein_coding	ZNF655		ZNF655							uncommon
ENSSSCG00000007735	protein_coding	RABGEF1
ENSSSCG00000007780	protein_coding	ZNF629		ZNF629						ZNF629	very common
ENSSSCG00000007788	protein_coding	PHKG2									uncommon
ENSSSCG00000007943	protein_coding	NMRAL1									uncommon
ENSSSCG00000008119	protein_coding	KCNIP3			KCNIP3					KCNIP3	common
ENSSSCG00000008352	protein_coding	PNO1								PNO1	uncommon
ENSSSCG00000008412	protein_coding	PSME4								PSME4	common
ENSSSCG00000008414	protein_coding	ERLEC1									uncommon
ENSSSCG00000008423	protein_coding	PPP1R21									rare
ENSSSCG00000008466	protein_coding	COX7A2L	COX7A2L							COX7A2L	uncommon
ENSSSCG00000008478	protein_coding	SOS1	SOS1
ENSSSCG00000008535	protein_coding	CLIP4									rare
ENSSSCG00000008624	protein_coding	LPIN1	LPIN1		LPIN1	LPIN1	LPIN1			LPIN1	common
ENSSSCG00000009414	protein_coding	ZC3H13									uncommon
ENSSSCG00000009491	protein_coding	TGDS	TGDS								uncommon
ENSSSCG00000009528	protein_coding	TPP2									uncommon
ENSSSCG00000009540	protein_coding	LIG4								LIG4	common
ENSSSCG00000009628	protein_coding	CCAR2			CCAR2					CCAR2	uncommon
ENSSSCG00000009681	protein_coding	INTS9								INTS9	uncommon
ENSSSCG00000009826	protein_coding	TCTN1									uncommon
ENSSSCG00000009836	protein_coding	ACAD10	ACAD10			ACAD10	ACAD10				uncommon
ENSSSCG00000009978	protein_coding	AP1B1									uncommon
ENSSSCG00000010054	protein_coding	ADORA2A	ADORA2A								very common
ENSSSCG00000010174	protein_coding	EXOC8									common
ENSSSCG00000010190	protein_coding
ENSSSCG00000010248	protein_coding	KIFBP									uncommon
ENSSSCG00000010314	protein_coding	AP3M1									rare
ENSSSCG00000010329	protein_coding	ZMIZ1		ZMIZ1						ZMIZ1	uncommon
ENSSSCG00000010345	protein_coding	GHITM									common
ENSSSCG00000010380	protein_coding	MAPK8	MAPK8								very common
ENSSSCG00000010484	protein_coding	NOC3L									uncommon
ENSSSCG00000010541	protein_coding		COX15
ENSSSCG00000010576	protein_coding	NOLC1								NOLC1	uncommon
ENSSSCG00000010690	protein_coding	SEC23IP									uncommon
ENSSSCG00000010882	protein_coding	CNST									rare
ENSSSCG00000011312	protein_coding	LARS2	LARS2						LARS2	LARS2
ENSSSCG00000011390	protein_coding	IP6K1	IP6K1			IP6K1					uncommon
ENSSSCG00000011425	protein_coding	RAD54L2									rare
ENSSSCG00000011461	protein_coding	LRTM1									rare
ENSSSCG00000011959	protein_coding	ABI3BP									uncommon
ENSSSCG00000012486	protein_coding	CSTF2								CSTF2	common
ENSSSCG00000012679	protein_coding	GPC4	GPC4			GPC4					common
ENSSSCG00000013176	protein_coding
ENSSSCG00000013232	protein_coding	MTCH2									uncommon
ENSSSCG00000013249	protein_coding	CKAP5									common
ENSSSCG00000013257	protein_coding	ATG13	ATG13								very common
ENSSSCG00000013262	protein_coding	AMBRA1	AMBRA1								common
ENSSSCG00000013298	protein_coding	PDHX	PDHX						PDHX		common
ENSSSCG00000013863	protein_coding	SMIM7									rare
ENSSSCG00000013989	protein_coding	GJC2									common
ENSSSCG00000014082	protein_coding	POLK								POLK	uncommon
ENSSSCG00000014239	protein_coding	CEP120									uncommon
ENSSSCG00000014288	protein_coding	GDF9									very common
ENSSSCG00000014338	protein_coding	HSPA9									very common
ENSSSCG00000014364	protein_coding	ANKHD1									uncommon
ENSSSCG00000014376	protein_coding	HARS2								HARS2	common
ENSSSCG00000014427	protein_coding	FBXO38									uncommon
ENSSSCG00000014558	protein_coding	SIRT3	SIRT3		SIRT3						very common
ENSSSCG00000015095	protein_coding	UBE4A									uncommon
ENSSSCG00000015286	protein_coding	DSTYK									uncommon
ENSSSCG00000015443	protein_coding	DLD	DLD			DLD	DLD		DLD		common
ENSSSCG00000015537	protein_coding	XPR1									common
ENSSSCG00000015539	protein_coding	STX6									common
ENSSSCG00000015694	protein_coding	ZRANB3								ZRANB3	common
ENSSSCG00000015695	protein_coding	RAB3GAP1									uncommon
ENSSSCG00000015721	protein_coding	ERCC3	ERCC3		ERCC3					ERCC3	common
ENSSSCG00000015833	protein_coding	TTI2									uncommon
ENSSSCG00000015862	protein_coding	LIMS2									uncommon
ENSSSCG00000016070	protein_coding	GTF3C3								GTF3C3	rare
ENSSSCG00000016109	protein_coding	ALS2									common
ENSSSCG00000016346	protein_coding	MAD2L1BP									rare
ENSSSCG00000016448	protein_coding	KCNH2									very common
ENSSSCG00000016563	protein_coding	TMEM209									rare
ENSSSCG00000016817	protein_coding	TARS1								TARS1	common
ENSSSCG00000016866	protein_coding	GHR	GHR			GHR	GHR				very common
ENSSSCG00000017296	protein_coding	ACE	ACE								very common
ENSSSCG00000017316	protein_coding	NSF	NSF								common
ENSSSCG00000017505	protein_coding	MED1	MED1		MED1	MED1	MED1			MED1	common
ENSSSCG00000017877	protein_coding	ANKFY1									uncommon
ENSSSCG00000017890	protein_coding	PITPNM3	PITPNM3			PITPNM3					uncommon
ENSSSCG00000020710	protein_coding	PRDM2		PRDM2						PRDM2	common
ENSSSCG00000021203	protein_coding	PIK3CB	PIK3CB			PIK3CB					very common
ENSSSCG00000021802	protein_coding	ABHD17B									rare
ENSSSCG00000022101	protein_coding	BRCA1	BRCA1		BRCA1	BRCA1	BRCA1			BRCA1	very common
ENSSSCG00000022131	protein_coding	KCTD6									rare
ENSSSCG00000022396	protein_coding	BLZF1		BLZF1							uncommon
ENSSSCG00000022616	protein_coding	DCP1A								DCP1A	common
ENSSSCG00000022689	protein_coding	GADD45B	GADD45B								very common
ENSSSCG00000022947	pseudogene
ENSSSCG00000023978	protein_coding	RECQL5	RECQL5		RECQL5					RECQL5	common
ENSSSCG00000024000	protein_coding	EFCC1									rare
ENSSSCG00000024081	protein_coding	NRBF2			NRBF2					NRBF2	uncommon
ENSSSCG00000024257	protein_coding	CEMIP2									uncommon
ENSSSCG00000024564	protein_coding	IMMT									common
ENSSSCG00000024618	protein_coding	FBXO28									rare
ENSSSCG00000025820	protein_coding	SLC15A4									uncommon
ENSSSCG00000025921	protein_coding	TMEM41A									rare
ENSSSCG00000025924	protein_coding	IGFBP5	IGFBP5								very common
ENSSSCG00000025984	protein_coding	TTLL5								TTLL5	uncommon
ENSSSCG00000026034	protein_coding	NUP153								NUP153	common
ENSSSCG00000026344	protein_coding	MCM3AP								MCM3AP	uncommon
ENSSSCG00000026622	protein_coding	EAF1								EAF1	rare
ENSSSCG00000026719	protein_coding	ALG10B									uncommon
ENSSSCG00000026959	protein_coding	NPAT			NPAT					NPAT	uncommon
ENSSSCG00000027723	protein_coding	UBE2F									uncommon
ENSSSCG00000027812	protein_coding	IQSEC1									uncommon
ENSSSCG00000028015	protein_coding	GAL3ST3	GAL3ST3			GAL3ST3					rare
ENSSSCG00000028488	protein_coding	LTC4S	LTC4S			LTC4S	LTC4S				common
ENSSSCG00000028600	protein_coding	SLC39A9									uncommon
ENSSSCG00000028679	protein_coding	PLEKHB2									uncommon
ENSSSCG00000028973	protein_coding	PHACTR4									uncommon
ENSSSCG00000028983	protein_coding	TBC1D1	TBC1D1								common
ENSSSCG00000029392	protein_coding	HUNK									uncommon
ENSSSCG00000029464	protein_coding	KDM5A			KDM5A					KDM5A	common
ENSSSCG00000029711	protein_coding	ZNF518B		ZNF518B						ZNF518B	rare
ENSSSCG00000030174	protein_coding	AP3S2									uncommon
ENSSSCG00000030211	protein_coding	NBR1
ENSSSCG00000030415	protein_coding	DPP3
ENSSSCG00000031360	protein_coding	ADO	ADO						ADO		uncommon
ENSSSCG00000031940	protein_coding	GAS2									uncommon
ENSSSCG00000032637	protein_coding	EVC									uncommon
ENSSSCG00000032645	protein_coding	CHIC2									uncommon
ENSSSCG00000033278	protein_coding	ATP6V1D	ATP6V1D								uncommon
ENSSSCG00000033402	protein_coding	SARAF									uncommon
ENSSSCG00000033690	protein_coding	DERL1									uncommon
ENSSSCG00000033700	protein_coding	TIMM23									uncommon
ENSSSCG00000033791	protein_coding	IMPA1	IMPA1			IMPA1					uncommon
ENSSSCG00000033944	protein_coding	CYB5B	CYB5B								uncommon
ENSSSCG00000034706	protein_coding	MFAP3									rare
ENSSSCG00000034820	protein_coding	MAFA		MAFA						MAFA	uncommon
ENSSSCG00000034835
ENSSSCG00000035006	protein_coding	PIGW	PIGW			PIGW					uncommon
ENSSSCG00000035066	protein_coding	MYOC									very common
ENSSSCG00000035119	protein_coding	MTMR6	MTMR6			MTMR6					uncommon
ENSSSCG00000035762	protein_coding	CISD1									uncommon
ENSSSCG00000035771	protein_coding	MRPS22									uncommon
ENSSSCG00000036469	protein_coding
ENSSSCG00000036494	protein_coding	ERG28	ERG28			ERG28					uncommon
ENSSSCG00000036610	protein_coding	ARMC8									uncommon
ENSSSCG00000036684	protein_coding	TTPAL									rare
ENSSSCG00000036741	protein_coding	PITX1		PITX1						PITX1	common
ENSSSCG00000037451	protein_coding	PPFIA1									common
ENSSSCG00000037719	protein_coding	PDPK1	PDPK1							PDPK1	very common
ENSSSCG00000037900	protein_coding	CCND1	CCND1		CCND1					CCND1	very common
ENSSSCG00000038181	protein_coding	CCNT1			CCNT1					CCNT1	common
ENSSSCG00000038252
ENSSSCG00000038478	protein_coding	HEATR6									uncommon
ENSSSCG00000038533	protein_coding	NAPG									uncommon
ENSSSCG00000039290	protein_coding	MTPN			MTPN						uncommon
ENSSSCG00000039342	protein_coding	DNAI1									uncommon
ENSSSCG00000039763	protein_coding	CMBL	CMBL								common
ENSSSCG00000039769	protein_coding	SPIRE1									uncommon
ENSSSCG00000039888	protein_coding	STXBP5L	STXBP5L								uncommon
ENSSSCG00000040087	protein_coding	SPRTN								SPRTN	uncommon
ENSSSCG00000040288	protein_coding	ARNT2	ARNT2	ARNT2		ARNT2	ARNT2			ARNT2	common
ENSSSCG00000040425	protein_coding	YRDC								YRDC	uncommon
ENSSSCG00000040433	protein_coding
ENSSSCG00000040743	protein_coding	M6PR									very common
