# Supplementary material for: Global analysis of the association between pig muscle fatty acid composition and gene expression using RNA-Seq
Source: Sci Rep. 2023 Jan 11;13:535. doi: 10.1038/s41598-022-27016-x (PMC9834388; doi:10.1038/s41598-022-27016-x)
Supplement: Supplementary file 4 — Supplementary Table S3. [file 41598_2022_27016_MOESM4_ESM.xlsx]

## Sheet: ClueGO_with_Term Fusion
Group	ID	Term	Ontology Source	Term PValue	Term PValue Corrected with Benjamini-Hochberg	Group PValue	Group PValue Corrected with Benjamini-Hochberg	GOLevels	GOGroups	% Associated Genes	Nr. Genes	Associated Genes Found
MUFA	GO:0045669	positive regulation of osteoblast differentiation	GO_BiologicalProcess-EBI-UniProt-GOA_15.01.2019_00h00	0.0240798	0.0337117	0.0240798	0.0309597	[4, 5, 6]	Group0	6.66667	3	[ILK, LRP5, LTF]
MUFA	KEGG:03320	PPAR signaling pathway	KEGG_15.01.2019	0.0403207	0.0445649	0.0403207	0.0453607	[-1]	Group1	5.45455	3	[ILK, LPL, PLIN1]
MUFA	GO:0007605	sensory perception of sound	GO_BiologicalProcess-EBI-UniProt-GOA_15.01.2019_00h00	0.0209027	0.0313541	0.0209027	0.0313541	[6]	Group2	5.26316	4	[FZD4, KCNQ4, MKKS, PGAP1]
MUFA	GO:0045197	establishment or maintenance of epithelial cell apical/basal polarity	GO_BiologicalProcess-EBI-UniProt-GOA_15.01.2019_00h00	0.010437	0.0243529	0.010437	0.0234832	[5]	Group3	9.09091	3	[ILK, LIN7C, WDR1]
MUFA	GO:0046850	regulation of bone remodeling	GO_BiologicalProcess-EBI-UniProt-GOA_15.01.2019_00h00	0.00533608	0.0224115	0.00887389	0.0266217	[4, 5]	Group4	11.5385	3	[LEP, LRP5, TFRC]
MUFA	GO:0008203	cholesterol metabolic process	GO_BiologicalProcess-EBI-UniProt-GOA_15.01.2019_00h00	0.0159113	0.0334138	0.00887389	0.0266217	[5, 6]	Group4	5.71429	4	[CLN6, INSIG2, LEP, LRP5]
MUFA	GO:0140030	modification-dependent protein binding	GO_MolecularFunction-EBI-UniProt-GOA_15.01.2019_00h00	0.019468	0.0314483	0.019468	0.0350424	[3]	Group5	4.46429	5	[ATAD2B, BABAM2, BAG6, LRWD1, SHARPIN]
MUFA	GO:0031593	polyubiquitin modification-dependent protein binding	GO_MolecularFunction-EBI-UniProt-GOA_15.01.2019_00h00	0.0176219	0.0308384	0.019468	0.0350424	[4]	Group5	7.5	3	[BABAM2, BAG6, SHARPIN]
MUFA	KEGG:04150	mTOR signaling pathway	KEGG_15.01.2019	0.0261669	0.034344	0.138813	0.138813	[-1]	Group6	4.13223	5	[EIF4EBP1, FZD10, FZD4, LRP5, WNT6]
MUFA	KEGG:04310	Wnt signaling pathway	KEGG_15.01.2019	0.0269915	0.0333424	0.138813	0.138813	[-1]	Group6	4.09836	5	[FZD10, FZD4, LRP5, SFRP5, WNT6]
MUFA	KEGG:05217	Basal cell carcinoma	KEGG_15.01.2019	0.0349875	0.0408188	0.138813	0.138813	[-1]	Group6	5.76923	3	[FZD10, FZD4, WNT6]
MUFA	GO:0043487	regulation of RNA stability	GO_BiologicalProcess-EBI-UniProt-GOA_15.01.2019_00h00	0.00278015	0.019461	0.0025536	0.0229824	[3, 5, 6, 7, 8]	Group7	7.14286	5	[CPEB3, DCP2, PCBP4, TENT2, TENT5C]
MUFA	GO:0006402	mRNA catabolic process	GO_BiologicalProcess-EBI-UniProt-GOA_15.01.2019_00h00	0.00215123	0.0225879	0.0025536	0.0229824	[5, 6, 7, 8]	Group7	5.38462	7	[CPEB3, DCP2, EXOSC9, PCBP4, SKIV2L, TENT2, TENT5C]
MUFA	GO:0000956	nuclear-transcribed mRNA catabolic process	GO_BiologicalProcess-EBI-UniProt-GOA_15.01.2019_00h00	0.00375242	0.0197002	0.0025536	0.0229824	[6, 7, 8, 9]	Group7	6.66667	5	[CPEB3, DCP2, EXOSC9, SKIV2L, TENT2]
MUFA	KEGG:00020	Citrate cycle (TCA cycle)	KEGG_15.01.2019	0.00594295	0.0208003	0.0036305	0.0163373	[-1]	Group8	11.1111	3	[IDH2, MDH1, MDH2]
MUFA	KEGG:00620	Pyruvate metabolism	KEGG_15.01.2019	0.00727625	0.0218287	0.0036305	0.0163373	[-1]	Group8	10.3448	3	[GRHPR, MDH1, MDH2]
MUFA	KEGG:00630	Glyoxylate and dicarboxylate metabolism	KEGG_15.01.2019	0.00594295	0.0208003	0.0036305	0.0163373	[-1]	Group8	11.1111	3	[GRHPR, MDH1, MDH2]
MUFA	GO:0015980	energy derivation by oxidation of organic compounds	GO_BiologicalProcess-EBI-UniProt-GOA_15.01.2019_00h00	0.00744503	0.0195432	0.0036305	0.0163373	[3, 4]	Group8	4.29448	7	[CYCS, GYG2, IDH2, LEP, MDH1, MDH2, NDUFA10]
MUFA	GO:0016616	oxidoreductase activity, acting on the CH-OH group of donors, NAD or NADP as acceptor	GO_MolecularFunction-EBI-UniProt-GOA_15.01.2019_00h00	0.000716088	0.0150378	0.0036305	0.0163373	[4]	Group8	7.69231	6	[DHRS4, GRHPR, IDH2, MDH1, MDH2, PTGR1]
MUFA	GO:0045333	cellular respiration	GO_BiologicalProcess-EBI-UniProt-GOA_15.01.2019_00h00	0.0168946	0.0322533	0.0036305	0.0163373	[4, 5]	Group8	4.62963	5	[CYCS, IDH2, MDH1, MDH2, NDUFA10]
PUFA	GO:0046128	purine ribonucleoside metabolic process	GO_BiologicalProcess-EBI-UniProt-GOA_15.01.2019_00h00	0.0175472	0.0241273	0.0175472	0.0210566	[6, 7, 8]	Group0	6.52174	3	[GAMT, MFN1, RHOQ]
PUFA	KEGG:00564	Glycerophospholipid metabolism	KEGG_15.01.2019	0.0118773	0.021775	0.0118773	0.0178159	[-1]	Group1	5.40541	4	[CRLS1, GPD1L, LYPLA1, PLB1]
PUFA	KEGG:03008	Ribosome biogenesis in eukaryotes	KEGG_15.01.2019	0.0365796	0.0365796	0.0365796	0.0365796	[-1]	Group2	4.91803	3	[GNL3, MPHOSPH10, NMD3]
PUFA	KEGG:03013	RNA transport	KEGG_15.01.2019	0.0160692	0.0252516	0.0104735	0.0209469	[-1]	Group3	4.06504	5	[EIF5B, NMD3, PHAX, THOC1, UPF3B]
PUFA	GO:0006405	RNA export from nucleus	GO_BiologicalProcess-EBI-UniProt-GOA_15.01.2019_00h00	0.00506924	0.0185872	0.0104735	0.0209469	[5, 6, 7, 8]	Group3	6.89655	4	[NMD3, PHAX, SSB, THOC1]
PUFA	GO:0019212	phosphatase inhibitor activity	GO_MolecularFunction-EBI-UniProt-GOA_15.01.2019_00h00	0.00165144	0.0181658	0.00642537	0.0192761	[4]	Group4	15	3	[PPP1R1B, TESC, URI1]
PUFA	GO:0010923	negative regulation of phosphatase activity	GO_BiologicalProcess-EBI-UniProt-GOA_15.01.2019_00h00	0.035079	0.0385869	0.00642537	0.0192761	[6, 7, 8, 9]	Group4	5	3	[MPHOSPH10, PPP1R1B, URI1]
PUFA	GO:0140101	catalytic activity, acting on a tRNA	GO_MolecularFunction-EBI-UniProt-GOA_15.01.2019_00h00	0.00560937	0.0154258	0.00505476	0.0303286	[3]	Group5	5.26316	5	[ALKBH1, ALKBH8, NARS, TRMT10C, TRMT6]
PUFA	GO:0008175	tRNA methyltransferase activity	GO_MolecularFunction-EBI-UniProt-GOA_15.01.2019_00h00	0.00398613	0.0219237	0.00505476	0.0303286	[4, 6]	Group5	11.1111	3	[ALKBH8, TRMT10C, TRMT6]
PUFA	GO:0032543	mitochondrial translation	GO_BiologicalProcess-EBI-UniProt-GOA_15.01.2019_00h00	0.0207541	0.0253661	0.00505476	0.0303286	[6, 7, 8]	Group5	6.12245	3	[ALKBH1, MRPL44, TRMT10C]
PUFA	GO:0006399	tRNA metabolic process	GO_BiologicalProcess-EBI-UniProt-GOA_15.01.2019_00h00	0.0058311	0.0128284	0.00505476	0.0303286	[7, 8]	Group5	4.41176	6	[ALKBH1, ALKBH8, NARS, SSB, TRMT10C, TRMT6]
Metabolic ratios and indices	GO:0050880	regulation of blood vessel size	GO_BiologicalProcess-EBI-UniProt-GOA_15.01.2019_00h00	0.0037636	0.0037636	0.0037636	0.0037636	[5]	Group0	4.22535	3	[ADORA1, CNP, MKKS]
FA ratios	GO:0002181	cytoplasmic translation	GO_BiologicalProcess-EBI-UniProt-GOA_15.01.2019_00h00	8.48227e-05	0.0062274	8.48227e-05	0.000240331	[6, 7, 8]	Group00	20.6897	12	[DPH3, EIF3G, EIF4EBP1, RPL13A, RPL24, RPL26, RPL31, RPL38, RPL6, RPLP1, RPS23, RPS28]
FA ratios	GO:0007032	endosome organization	GO_BiologicalProcess-EBI-UniProt-GOA_15.01.2019_00h00	0.00136749	0.0388632	0.00136749	0.00178826	[4, 5]	Group01	20.5128	8	[ALS2, AQP11, ARFGEF2, EXOC8, SNX33, STX6, SYNJ1, WASHC1]
FA ratios	GO:2001070	starch binding	GO_MolecularFunction-EBI-UniProt-GOA_15.01.2019_00h00	0.000184942	0.0116381	0.000184942	0.000449145	[4]	Group02	100	3	[FBXO30, GPCPD1, STBD1]
FA ratios	GO:2001256	regulation of store-operated calcium entry	GO_BiologicalProcess-EBI-UniProt-GOA_15.01.2019_00h00	0.00167191	0.0420843	0.00167191	0.0017764	[7, 8, 9, 10]	Group03	40	4	[HOMER3, JPH4, SARAF, SLC8B1]
FA ratios	KEGG:04260	Cardiac muscle contraction	KEGG_15.01.2019	0.000228913	0.0134449	0.000228913	0.000432392	[-1]	Group04	20	11	[ATP1B1, CACNA1S, CACNB1, CACNB3, COX7A2, LOC100516606, LOC100522678, LOC100524613, LOC110257420, TPM1, TPM2]
FA ratios	GO:0006379	mRNA cleavage	GO_BiologicalProcess-EBI-UniProt-GOA_15.01.2019_00h00	0.000773855	0.029642	0.000773855	0.00119596	[7, 8]	Group05	35.7143	5	[CPSF2, CSTF2, ERN1, NCBP1, POLR2I]
FA ratios	GO:0007165	signal transduction	GO_BiologicalProcess-EBI-UniProt-GOA_15.01.2019_00h00	0.000752347	0.0301281	0.000752347	0.00127899	[2, 3, 4]	Group06	4.50806	137	[ACSL1, ACTN3, ADORA1, ADORA2A, AFAP1L2, ALS2, ARFGEF2, ARHGAP10, ASB7, ASXL1, ATP1B1, BFAR, BMP7, BRAP, BRCA1, CACNB3, CADM4, CCAR2, CCND1, CDC42EP3, CHD8, CHRD, CHRDL1, CHUK, CSNK1G1, CYTH2, DDRGK1, DERL1, DIRAS3, DNAJC27, DNM1L, DSTYK, DTNBP1, DTX4, DUSP8, EIF4EBP1, ERN1, ESRRA, EVC, EYA3, FAM120B, FAS, FGF6, FICD, FOXO4, FZD5, G0S2, GADD45B, GADD45G, GAPVD1, GAS2, GCLC, GDF9, GHR, GMDS, GNB2,…
FA ratios	GO:0030242	autophagy of peroxisome	GO_BiologicalProcess-EBI-UniProt-GOA_15.01.2019_00h00	0.00169542	0.0414908	0.00169542	0.00169542	[4, 5]	Group07	60	3	[PIK3C3, PIK3R4, TRAPPC8]
FA ratios	GO:0042398	cellular modified amino acid biosynthetic process	GO_BiologicalProcess-EBI-UniProt-GOA_15.01.2019_00h00	0.00147413	0.0393549	0.00147413	0.00179002	[5]	Group08	26.087	6	[CKM, GAMT, GCH1, GCLC, MTHFD1L, SLC27A1]
FA ratios	GO:0044539	long-chain fatty acid import	GO_BiologicalProcess-EBI-UniProt-GOA_15.01.2019_00h00	0.00169542	0.0414908	0.00169542	0.00169542	[7, 8, 10, 11]	Group09	60	3	[ACSL1, SLC27A1, SLC27A4]
FA ratios	GO:0050794	regulation of cellular process	GO_BiologicalProcess-EBI-UniProt-GOA_15.01.2019_00h00	3.06359e-05	0.00337378	3.06359e-05	0.000104162	[2, 3]	Group10	4.86297	291	[ABHD17B, ABHD5, ACE, ACSL1, ACTN3, ADORA1, ADORA2A, AFAP1L2, ALAD, ALS2, AMBRA1, ANKFY1, AP1G1, AREL1, ARFGEF2, ARHGAP10, ARID3B, ARNT2, ASB7, ASXL1, ATAD1, ATG13, ATN1, ATP1B1, ATP5F1A, AURKAIP1, BFAR, BIRC5, BMP7, BRAP, BRCA1, CACNB3, CADM4, CAVIN1, CC2D1B, CCAR2, CCDC85B, CCND1, CCNT1, CD46, CDC42EP3, CDC7, CEP120, CFAP20, CFAP298, CHD5, CHD8, CHRD, CHRDL1, CHUK, CNST, COX7A2, CSNK1G1, CUL7, …
FA ratios	KEGG:04210	Apoptosis	KEGG_15.01.2019	0.00128458	0.0377239	0.000986722	0.00139786	[-1]	Group11	13.7615	15	[BIRC5, CHUK, CTSF, CYCS, ERN1, FAS, GADD45B, GADD45G, HRAS, HTRA2, MAPK3, MAPK8, PDPK1, PIK3CB, SEPT4]
FA ratios	KEGG:05213	Endometrial cancer	KEGG_15.01.2019	0.00136825	0.0376698	0.000986722	0.00139786	[-1]	Group11	18.75	9	[CCND1, GADD45B, GADD45G, HRAS, ILK, MAPK3, PDPK1, PIK3CB, POLK]
FA ratios	GO:0036498	IRE1-mediated unfolded protein response	GO_BiologicalProcess-EBI-UniProt-GOA_15.01.2019_00h00	0.00105034	0.0330481	0.00153484	0.00173949	[4, 5, 6, 7, 8]	Group12	44.4444	4	[BFAR, ERN1, FICD, HSPA5]
FA ratios	GO:1900101	regulation of endoplasmic reticulum unfolded protein response	GO_BiologicalProcess-EBI-UniProt-GOA_15.01.2019_00h00	0.000773855	0.029642	0.00153484	0.00173949	[4, 5, 6, 7, 8]	Group12	35.7143	5	[BFAR, ERN1, FICD, HSPA5, NCK2]
FA ratios	GO:1903894	regulation of IRE1-mediated unfolded protein response	GO_BiologicalProcess-EBI-UniProt-GOA_15.01.2019_00h00	0.00169542	0.0414908	0.00153484	0.00173949	[5, 6, 7, 8, 9]	Group12	60	3	[BFAR, FICD, HSPA5]
FA ratios	GO:0007275	multicellular organism development	GO_BiologicalProcess-EBI-UniProt-GOA_15.01.2019_00h00	2.25351e-05	0.0028362	0.000193205	0.00041056	[2, 3]	Group13	4.12595	114	[ACE, ACTA1, ACTN3, AFG3L2, ALG10, ALS2, AMBRA1, AP1B1, AQP11, ARNT2, ASXL1, BMP7, BRCA1, CCM2, CCND1, CEP120, CHD8, CHRD, CHRDL1, CUL7, DDRGK1, DLD, DNAJB11, DTNBP1, ERCC3, EYA3, FBXO38, FGF6, FOXO4, FZD5, GALC, GAMT, GAS2, GDF9, GPCPD1, GRK2, HMOX1, HOXB5, HSPA5, HSPA9, HTRA2, IGFBP5, ILK, IMPAD1, INPPL1, KDELR1, KDM1A, LBX1, LEP, LIG4, LIMS2, LRTM1, LYAR, LZTS2, MAPK3, MAPK8, MATN2, MDGA1, MED…
FA ratios	GO:0030154	cell differentiation	GO_BiologicalProcess-EBI-UniProt-GOA_15.01.2019_00h00	0.000836322	0.029472	0.000193205	0.00041056	[3]	Group13	4.22337	90	[ABHD5, ACTA1, ACTN3, AFG3L2, ALG10, ALS2, AP1G1, ASXL1, BMP7, CCDC85B, CCM2, CCND1, CEP120, CHD5, CHRD, CUL7, DLD, DNAJB11, DTNBP1, ERCC3, FAM120B, FBXO38, FGF6, FLOT2, FOXO4, FZD5, GDF9, HOXB5, HSPA9, HTRA2, IGFBP5, ILK, IMPAD1, KCNH2, KDELR1, KDM1A, LBX1, LEP, LGALS12, LIG4, LYAR, MAMSTR, MAPK3, MAPK8, MATN2, MED1, MKKS, MYOC, NBR1, NOC3L, NOLC1, NUDT7, NUP133, PDE2A, PDPK1, PHACTR4, PLEKHB2, …
FA ratios	GO:0048731	system development	GO_BiologicalProcess-EBI-UniProt-GOA_15.01.2019_00h00	4.9321e-05	0.00434518	0.000193205	0.00041056	[3, 4]	Group13	4.11442	105	[ACE, ACTA1, ACTN3, AFG3L2, ALG10, ALS2, AMBRA1, AP1B1, AQP11, ARNT2, ASXL1, BMP7, BRCA1, CCM2, CCND1, CEP120, CHD8, CHRD, CHRDL1, CUL7, DDRGK1, DNAJB11, DTNBP1, ERCC3, FBXO38, FGF6, FOXO4, FZD5, GALC, GAMT, GAS2, GDF9, GPCPD1, GRK2, HMOX1, HOXB5, HSPA5, HSPA9, HTRA2, IGFBP5, ILK, IMPAD1, INPPL1, KDELR1, KDM1A, LBX1, LEP, LIG4, LIMS2, LRTM1, LYAR, LZTS2, MAPK3, MAPK8, MATN2, MDGA1, MED1, MFGE8, M…
FA ratios	KEGG:00190	Oxidative phosphorylation	KEGG_15.01.2019	0.000158098	0.0107142	3.16917e-06	5.3876e-05	[-1]	Group14	16	16	[ATP5F1A, ATP5MC3, ATP6V1B2, ATP6V1C1, ATP6V1D, ATP6V1E1, ATP6V1H, COX7A2, LOC100156375, LOC100516606, LOC100522678, LOC100524613, LOC110257420, NDUFS1, NDUFS2, SDHD]
FA ratios	KEGG:05010	Alzheimer disease	KEGG_15.01.2019	0.000406921	0.0210881	3.16917e-06	5.3876e-05	[-1]	Group14	13.8462	18	[ATP5F1A, ATP5MC3, CACNA1S, COX7A2, CYCS, ERN1, FAS, GAPDH, LOC100516606, LOC100522678, LOC100524613, LOC110257420, MAPK3, NDUFS1, NDUFS2, PLCB3, PSEN2, SDHD]
FA ratios	GO:0022900	electron transport chain	GO_BiologicalProcess-EBI-UniProt-GOA_15.01.2019_00h00	0.00202911	0.0470434	3.16917e-06	5.3876e-05	[3, 4]	Group14	14.8148	12	[ATP5F1A, COX7A2, CYCS, DLD, LOC100522678, NDUFAF1, NDUFS1, NDUFS2, SDHD, SLC25A12, SOD2, TXNRD1]
FA ratios	GO:0090662	ATP hydrolysis coupled transmembrane transport	GO_BiologicalProcess-EBI-UniProt-GOA_15.01.2019_00h00	0.000873731	0.0285095	3.16917e-06	5.3876e-05	[5]	Group14	28.5714	6	[ATP1B1, ATP5MC3, ATP6V1B2, ATP6V1C1, ATP6V1E1, ATP6V1H]
FA ratios	GO:0006021	inositol biosynthetic process	GO_BiologicalProcess-EBI-UniProt-GOA_15.01.2019_00h00	0.000708253	0.0297129	0.00169542	0.00169542	[5, 6, 7]	Group15	75	3	[IMPA1, IMPA2, IMPAD1]
FA ratios	GO:0008934	inositol monophosphate 1-phosphatase activity	GO_MolecularFunction-EBI-UniProt-GOA_15.01.2019_00h00	0.000184942	0.0116381	0.00169542	0.00169542	[8]	Group15	100	3	[IMPA1, IMPA2, IMPAD1]
FA ratios	GO:0052832	inositol monophosphate 3-phosphatase activity	GO_MolecularFunction-EBI-UniProt-GOA_15.01.2019_00h00	0.000184942	0.0116381	0.00169542	0.00169542	[8]	Group15	100	3	[IMPA1, IMPA2, IMPAD1]
FA ratios	GO:0052833	inositol monophosphate 4-phosphatase activity	GO_MolecularFunction-EBI-UniProt-GOA_15.01.2019_00h00	0.000708253	0.0297129	0.00169542	0.00169542	[8]	Group15	75	3	[IMPA1, IMPA2, IMPAD1]
FA ratios	GO:0006091	generation of precursor metabolites and energy	GO_BiologicalProcess-EBI-UniProt-GOA_15.01.2019_00h00	0.00110001	0.0334176	1.10237e-05	4.68506e-05	[3]	Group16	11.0204	27	[ACTN3, ATP5F1A, BLOC1S1, COX7A2, CYCS, DLD, DLST, GAPDH, IDH3A, LEP, LOC100522678, MDH1, MRAP2, NDUFAF1, NDUFS1, NDUFS2, PDHA1, PGAM2, PHKG2, PPP1R3D, SDHD, SIRT3, SLC25A12, SOD2, TEFM, TXNRD1, UGP2]
FA ratios	GO:0019637	organophosphate metabolic process	GO_BiologicalProcess-EBI-UniProt-GOA_15.01.2019_00h00	0.000845359	0.0286447	1.10237e-05	4.68506e-05	[3, 4]	Group16	8.95765	55	[ABHD5, ACOT9, ACTN3, ADSS, AMBRA1, ATP1B1, ATP5F1A, ATP5MC3, ATP6V1B2, CKM, COX7A2, CYCS, DLAT, DLD, DLST, DNM1L, FITM2, GAPDH, GPCPD1, HMGCR, IMPA1, IMPA2, IMPAD1, INPPL1, IP6K1, LOC100522678, LOC100625049, MDH1, ME2, MOCS3, MTMR6, NDUFAF1, NDUFS1, NDUFS2, NMNAT2, NUDT7, OPA1, PDE2A, PDHA1, PDHX, PGAM2, PIGW, PIK3C3, PIK3CB, PIK3R4, PNPLA8, PRPSAP1, RNASEH2B, SCARB1, SDHD, SLC27A1, SYNJ1, TEFM,…
FA ratios	GO:0006732	coenzyme metabolic process	GO_BiologicalProcess-EBI-UniProt-GOA_15.01.2019_00h00	0.00066156	0.0291417	1.10237e-05	4.68506e-05	[4]	Group16	11.7647	24	[ACOT9, ACTN3, COQ4, COQ5, COQ6, DLAT, DLD, DLST, GAMT, GAPDH, GCH1, GCLC, HMGCR, MDH1, ME2, MOCS3, MTHFD1L, MTHFD2, NMNAT2, NUDT7, PDHA1, PDHX, PGAM2, TPK1]
FA ratios	GO:0072521	purine-containing compound metabolic process	GO_BiologicalProcess-EBI-UniProt-GOA_15.01.2019_00h00	0.00149674	0.0387831	1.10237e-05	4.68506e-05	[4]	Group16	10.231	31	[ACOT9, ACTN3, ADSS, ATP1B1, ATP5F1A, ATP5MC3, ATP6V1B2, COX7A2, CYCS, DLAT, DLD, DLST, DNM1L, GAMT, GAPDH, HMGCR, LOC100522678, MACROD1, MTHFD1L, NDUFAF1, NDUFS1, NDUFS2, NUDT7, OPA1, PDE2A, PDHA1, PDHX, PGAM2, PRPSAP1, SDHD, TEFM]
FA ratios	GO:0006119	oxidative phosphorylation	GO_BiologicalProcess-EBI-UniProt-GOA_15.01.2019_00h00	0.000831258	0.0305141	1.10237e-05	4.68506e-05	[4, 5, 6, 8, 9, 10, 11]	Group16	18.5185	10	[ACTN3, COX7A2, CYCS, DLD, LOC100522678, NDUFAF1, NDUFS1, NDUFS2, SDHD, TEFM]
FA ratios	KEGG:03010	Ribosome	KEGG_15.01.2019	1.91286e-16	1.68523e-13	9.5495e-06	5.41138e-05	[-1]	Group17	32.3232	32	[FAU, MRPL35, MRPS10, RPL12, RPL13A, RPL18A, RPL19, RPL23A, RPL24, RPL26, RPL27, RPL31, RPL35, RPL37, RPL38, RPL39, RPL4, RPL6, RPL7, RPLP1, RPS11, RPS13, RPS19, RPS2, RPS20, RPS23, RPS25, RPS27, RPS28, RPS3, RPS5, RPS7]
FA ratios	GO:0043603	cellular amide metabolic process	GO_BiologicalProcess-EBI-UniProt-GOA_15.01.2019_00h00	5.04511e-08	8.88949e-06	9.5495e-06	5.41138e-05	[4]	Group17	11.1831	69	[AASDH, ACE, ACOT9, CPXM2, DLAT, DLD, DLST, DPH3, EEF1B2, EIF3G, EIF4EBP1, EIF5A, FASTKD2, FAU, GALC, GAPDH, GCH1, GCLC, GFM1, GFM2, HNRNPD, IGFBP5, LARS2, LOC100521256, MRPL23, MRPL35, MTFMT, MTHFD1L, MTHFD2, MTRF1, NCBP1, NCK2, NOLC1, NUDT7, PDHA1, PDHX, PSEN2, QRSL1, RBM4B, RPL12, RPL13A, RPL18A, RPL19, RPL23A, RPL24, RPL26, RPL27, RPL31, RPL35, RPL37, RPL38, RPL39, RPL4, RPL6, RPL7A, RPLP1, R…
FA ratios	GO:1901566	organonitrogen compound biosynthetic process	GO_BiologicalProcess-EBI-UniProt-GOA_15.01.2019_00h00	3.80783e-05	0.00372744	9.5495e-06	5.41138e-05	[4]	Group17	8.72939	90	[AASDH, ABHD17B, ACTN3, ADSS, ALAD, ALG10, ATP5F1A, ATP5MC3, CKM, DLAT, DLD, DPH3, EEF1B2, EIF3G, EIF4EBP1, EIF5A, FASTKD2, FAU, GAMT, GAPDH, GCH1, GCLC, GFM1, GFM2, GOT1, HNRNPD, IGFBP5, LARS2, LMF1, LOC100521256, MOCS3, MRPL23, MRPL35, MTFMT, MTHFD1L, MTRF1, NCBP1, NCK2, NLRP12L, NMNAT2, NOLC1, PDHA1, PDHX, PGAM2, PIGW, PIK3C3, POMGNT1, PRPSAP1, PSAT1, QRSL1, RAB3GAP1, RAMP1, RBM4B, RPL12, RPL1…
FA ratios	GO:0006518	peptide metabolic process	GO_BiologicalProcess-EBI-UniProt-GOA_15.01.2019_00h00	7.24171e-08	1.06332e-05	9.5495e-06	5.41138e-05	[4, 5]	Group17	11.8852	58	[AASDH, ACE, CPXM2, DPH3, EEF1B2, EIF3G, EIF4EBP1, EIF5A, FASTKD2, FAU, GAPDH, GCLC, GFM1, GFM2, HNRNPD, IGFBP5, LARS2, LOC100521256, MRPL23, MRPL35, MTFMT, MTRF1, NCBP1, NCK2, NOLC1, PSEN2, QRSL1, RBM4B, RPL12, RPL13A, RPL18A, RPL19, RPL23A, RPL24, RPL26, RPL27, RPL31, RPL35, RPL37, RPL38, RPL39, RPL4, RPL6, RPL7A, RPLP1, RPS11, RPS13, RPS19, RPS2, RPS20, RPS23, RPS27, RPS28, RPS3, RPS5, RPS7, S…
FA ratios	GO:0043604	amide biosynthetic process	GO_BiologicalProcess-EBI-UniProt-GOA_15.01.2019_00h00	2.44836e-09	1.0785e-06	9.5495e-06	5.41138e-05	[5]	Group17	12.8205	60	[AASDH, DLAT, DLD, DPH3, EEF1B2, EIF3G, EIF4EBP1, EIF5A, FASTKD2, FAU, GAPDH, GCH1, GCLC, GFM1, GFM2, HNRNPD, IGFBP5, LARS2, LOC100521256, MRPL23, MRPL35, MTFMT, MTHFD1L, MTRF1, NCBP1, NCK2, NOLC1, PDHA1, PDHX, QRSL1, RBM4B, RPL12, RPL13A, RPL18A, RPL19, RPL23A, RPL24, RPL26, RPL27, RPL31, RPL35, RPL37, RPL38, RPL39, RPL4, RPL6, RPL7A, RPLP1, RPS11, RPS13, RPS19, RPS2, RPS20, RPS23, RPS27, RPS28,…
FA ratios	GO:0043043	peptide biosynthetic process	GO_BiologicalProcess-EBI-UniProt-GOA_15.01.2019_00h00	3.48997e-09	1.02489e-06	9.5495e-06	5.41138e-05	[5, 6]	Group17	13.4663	54	[AASDH, DPH3, EEF1B2, EIF3G, EIF4EBP1, EIF5A, FASTKD2, FAU, GAPDH, GCLC, GFM1, GFM2, HNRNPD, IGFBP5, LARS2, LOC100521256, MRPL23, MRPL35, MTFMT, MTRF1, NCBP1, NCK2, NOLC1, QRSL1, RBM4B, RPL12, RPL13A, RPL18A, RPL19, RPL23A, RPL24, RPL26, RPL27, RPL31, RPL35, RPL37, RPL38, RPL39, RPL4, RPL6, RPL7A, RPLP1, RPS11, RPS13, RPS19, RPS2, RPS20, RPS23, RPS27, RPS28, RPS3, RPS5, RPS7, TARS]
FA ratios	GO:0006412	translation	GO_BiologicalProcess-EBI-UniProt-GOA_15.01.2019_00h00	8.49054e-09	1.87004e-06	9.5495e-06	5.41138e-05	[5, 6, 7]	Group17	13.3676	52	[DPH3, EEF1B2, EIF3G, EIF4EBP1, EIF5A, FASTKD2, FAU, GAPDH, GFM1, GFM2, HNRNPD, IGFBP5, LARS2, LOC100521256, MRPL23, MRPL35, MTFMT, MTRF1, NCBP1, NCK2, NOLC1, QRSL1, RBM4B, RPL12, RPL13A, RPL18A, RPL19, RPL23A, RPL24, RPL26, RPL27, RPL31, RPL35, RPL37, RPL38, RPL39, RPL4, RPL6, RPL7A, RPLP1, RPS11, RPS13, RPS19, RPS2, RPS20, RPS23, RPS27, RPS28, RPS3, RPS5, RPS7, TARS]
FA ratios	KEGG:00020	Citrate cycle (TCA cycle)	KEGG_15.01.2019	0.000619806	0.0287394	5.96411e-06	5.06949e-05	[-1]	Group18	25.9259	7	[DLAT, DLD, DLST, IDH3A, MDH1, PDHA1, SDHD]
FA ratios	KEGG:00190	Oxidative phosphorylation	KEGG_15.01.2019	0.000158098	0.0107142	5.96411e-06	5.06949e-05	[-1]	Group18	16	16	[ATP5F1A, ATP5MC3, ATP6V1B2, ATP6V1C1, ATP6V1D, ATP6V1E1, ATP6V1H, COX7A2, LOC100156375, LOC100516606, LOC100522678, LOC100524613, LOC110257420, NDUFS1, NDUFS2, SDHD]
FA ratios	KEGG:05010	Alzheimer disease	KEGG_15.01.2019	0.000406921	0.0210881	5.96411e-06	5.06949e-05	[-1]	Group18	13.8462	18	[ATP5F1A, ATP5MC3, CACNA1S, COX7A2, CYCS, ERN1, FAS, GAPDH, LOC100516606, LOC100522678, LOC100524613, LOC110257420, MAPK3, NDUFS1, NDUFS2, PLCB3, PSEN2, SDHD]
FA ratios	GO:0006086	acetyl-CoA biosynthetic process from pyruvate	GO_BiologicalProcess-EBI-UniProt-GOA_15.01.2019_00h00	0.00167191	0.0420843	5.96411e-06	5.06949e-05	[7, 8, 9, 10, 11, 12, 13]	Group18	40	4	[DLAT, DLD, PDHA1, PDHX]
FA ratios	GO:0006091	generation of precursor metabolites and energy	GO_BiologicalProcess-EBI-UniProt-GOA_15.01.2019_00h00	0.00110001	0.0334176	5.96411e-06	5.06949e-05	[3]	Group18	11.0204	27	[ACTN3, ATP5F1A, BLOC1S1, COX7A2, CYCS, DLD, DLST, GAPDH, IDH3A, LEP, LOC100522678, MDH1, MRAP2, NDUFAF1, NDUFS1, NDUFS2, PDHA1, PGAM2, PHKG2, PPP1R3D, SDHD, SIRT3, SLC25A12, SOD2, TEFM, TXNRD1, UGP2]
FA ratios	GO:0015980	energy derivation by oxidation of organic compounds	GO_BiologicalProcess-EBI-UniProt-GOA_15.01.2019_00h00	0.000444507	0.0217561	5.96411e-06	5.06949e-05	[3, 4]	Group18	12.8834	21	[ACTN3, BLOC1S1, CYCS, DLD, DLST, IDH3A, LEP, LOC100522678, MDH1, MRAP2, NDUFAF1, NDUFS1, NDUFS2, PDHA1, PHKG2, PPP1R3D, SDHD, SIRT3, SLC25A12, SOD2, UGP2]
FA ratios	GO:0022900	electron transport chain	GO_BiologicalProcess-EBI-UniProt-GOA_15.01.2019_00h00	0.00202911	0.0470434	5.96411e-06	5.06949e-05	[3, 4]	Group18	14.8148	12	[ATP5F1A, COX7A2, CYCS, DLD, LOC100522678, NDUFAF1, NDUFS1, NDUFS2, SDHD, SLC25A12, SOD2, TXNRD1]
FA ratios	GO:0004738	pyruvate dehydrogenase activity	GO_MolecularFunction-EBI-UniProt-GOA_15.01.2019_00h00	5.01408e-05	0.00401582	5.96411e-06	5.06949e-05	[4]	Group18	80	4	[DLAT, DLD, PDHA1, PDHX]
FA ratios	GO:0072521	purine-containing compound metabolic process	GO_BiologicalProcess-EBI-UniProt-GOA_15.01.2019_00h00	0.00149674	0.0387831	5.96411e-06	5.06949e-05	[4]	Group18	10.231	31	[ACOT9, ACTN3, ADSS, ATP1B1, ATP5F1A, ATP5MC3, ATP6V1B2, COX7A2, CYCS, DLAT, DLD, DLST, DNM1L, GAMT, GAPDH, HMGCR, LOC100522678, MACROD1, MTHFD1L, NDUFAF1, NDUFS1, NDUFS2, NUDT7, OPA1, PDE2A, PDHA1, PDHX, PGAM2, PRPSAP1, SDHD, TEFM]
FA ratios	GO:0045333	cellular respiration	GO_BiologicalProcess-EBI-UniProt-GOA_15.01.2019_00h00	0.000391256	0.0215435	5.96411e-06	5.06949e-05	[4, 5]	Group18	14.8148	16	[ACTN3, BLOC1S1, CYCS, DLD, DLST, IDH3A, LOC100522678, MDH1, NDUFAF1, NDUFS1, NDUFS2, PDHA1, SDHD, SIRT3, SLC25A12, SOD2]
FA ratios	GO:0009060	aerobic respiration	GO_BiologicalProcess-EBI-UniProt-GOA_15.01.2019_00h00	0.00184651	0.043967	5.96411e-06	5.06949e-05	[5, 6]	Group18	18	9	[ACTN3, BLOC1S1, CYCS, DLST, IDH3A, MDH1, PDHA1, SDHD, SIRT3]
FA ratios	GO:0034604	pyruvate dehydrogenase (NAD+) activity	GO_MolecularFunction-EBI-UniProt-GOA_15.01.2019_00h00	0.000708253	0.0297129	5.96411e-06	5.06949e-05	[6]	Group18	75	3	[DLAT, DLD, PDHX]
FA ratios	GO:0006119	oxidative phosphorylation	GO_BiologicalProcess-EBI-UniProt-GOA_15.01.2019_00h00	0.000831258	0.0305141	5.96411e-06	5.06949e-05	[4, 5, 6, 8, 9, 10, 11]	Group18	18.5185	10	[ACTN3, COX7A2, CYCS, DLD, LOC100522678, NDUFAF1, NDUFS1, NDUFS2, SDHD, TEFM]

## Sheet: ClueGO_without_Term Fusion
Group	ID	Term	Ontology Source	Term PValue	Term PValue Corrected with Benjamini-Hochberg	Group PValue	Group PValue Corrected with Benjamini-Hochberg	GOLevels	GOGroups	% Associated Genes	Nr. Genes	Associated Genes Found
MUFA	GO:0010324	membrane invagination	GO_BiologicalProcess-EBI-UniProt-GOA_15.01.2019_00h00	0.0153499	0.0362815	0.0153499	0.0460496	[4]	Group00	7.89474	3	[HGS, MFGE8, SNX33]
MUFA	GO:0031987	locomotion involved in locomotory behavior	GO_BiologicalProcess-EBI-UniProt-GOA_15.01.2019_00h00	8.70852e-05	0.00226421	8.70852e-05	0.00130628	[2, 3]	Group01	42.8571	3	[ARRDC3, CLN6, FZD4]
MUFA	KEGG:03320	PPAR signaling pathway	KEGG_15.01.2019	0.0403207	0.0499208	0.0403207	0.0465238	[-1]	Group02	5.45455	3	[ILK, LPL, PLIN1]
MUFA	GO:0005548	phospholipid transporter activity	GO_MolecularFunction-EBI-UniProt-GOA_15.01.2019_00h00	0.0226991	0.036886	0.0226991	0.0486409	[3]	Group03	6.81818	3	[PITPNM1, PLSCR4, TMEM30A]
MUFA	GO:0034260	negative regulation of GTPase activity	GO_BiologicalProcess-EBI-UniProt-GOA_15.01.2019_00h00	0.00533608	0.0198197	0.00533608	0.0266804	[2, 3, 4, 6]	Group04	11.5385	3	[FZD10, MKKS, RRP1B]
MUFA	GO:0040014	regulation of multicellular organism growth	GO_BiologicalProcess-EBI-UniProt-GOA_15.01.2019_00h00	0.0332969	0.0443958	0.0332969	0.0416211	[3, 4, 5]	Group05	5.88235	3	[CNP, HTRA2, MKKS]
MUFA	GO:0045669	positive regulation of osteoblast differentiation	GO_BiologicalProcess-EBI-UniProt-GOA_15.01.2019_00h00	0.0240798	0.0368279	0.0240798	0.0451495	[4, 5, 6]	Group06	6.66667	3	[ILK, LRP5, LTF]
MUFA	GO:0090316	positive regulation of intracellular protein transport	GO_BiologicalProcess-EBI-UniProt-GOA_15.01.2019_00h00	0.0323191	0.0442261	0.0323191	0.0440714	[3, 4, 5, 6, 7, 8, 9, 10]	Group07	4.5977	4	[ECT2, LEP, MIEF2, TMEM30A]
MUFA	GO:0140030	modification-dependent protein binding	GO_MolecularFunction-EBI-UniProt-GOA_15.01.2019_00h00	0.019468	0.0349082	0.019468	0.0486701	[3]	Group08	4.46429	5	[ATAD2B, BABAM2, BAG6, LRWD1, SHARPIN]
MUFA	GO:0031593	polyubiquitin modification-dependent protein binding	GO_MolecularFunction-EBI-UniProt-GOA_15.01.2019_00h00	0.0176219	0.0352438	0.019468	0.0486701	[4]	Group08	7.5	3	[BABAM2, BAG6, SHARPIN]
MUFA	GO:0050954	sensory perception of mechanical stimulus	GO_BiologicalProcess-EBI-UniProt-GOA_15.01.2019_00h00	0.0278209	0.0390996	0.0278209	0.0417313	[5]	Group09	4.81928	4	[FZD4, KCNQ4, MKKS, PGAP1]
MUFA	GO:0007605	sensory perception of sound	GO_BiologicalProcess-EBI-UniProt-GOA_15.01.2019_00h00	0.0209027	0.0350626	0.0278209	0.0417313	[6]	Group09	5.26316	4	[FZD4, KCNQ4, MKKS, PGAP1]
MUFA	GO:0061245	establishment or maintenance of bipolar cell polarity	GO_BiologicalProcess-EBI-UniProt-GOA_15.01.2019_00h00	0.01428	0.0353601	0.01428	0.0535502	[3]	Group10	8.10811	3	[ILK, LIN7C, WDR1]
MUFA	GO:0035088	establishment or maintenance of apical/basal cell polarity	GO_BiologicalProcess-EBI-UniProt-GOA_15.01.2019_00h00	0.01428	0.0353601	0.01428	0.0535502	[4]	Group10	8.10811	3	[ILK, LIN7C, WDR1]
MUFA	GO:0045197	establishment or maintenance of epithelial cell apical/basal polarity	GO_BiologicalProcess-EBI-UniProt-GOA_15.01.2019_00h00	0.010437	0.0271361	0.01428	0.0535502	[5]	Group10	9.09091	3	[ILK, LIN7C, WDR1]
MUFA	GO:0046849	bone remodeling	GO_BiologicalProcess-EBI-UniProt-GOA_15.01.2019_00h00	0.0349875	0.0454838	0.0413759	0.0443313	[3]	Group11	5.76923	3	[LEP, LRP5, TFRC]
MUFA	GO:0034103	regulation of tissue remodeling	GO_BiologicalProcess-EBI-UniProt-GOA_15.01.2019_00h00	0.01428	0.0353601	0.0413759	0.0443313	[3, 4]	Group11	8.10811	3	[LEP, LRP5, TFRC]
MUFA	GO:0016125	sterol metabolic process	GO_BiologicalProcess-EBI-UniProt-GOA_15.01.2019_00h00	0.0200117	0.0346869	0.0413759	0.0443313	[4, 5]	Group11	5.33333	4	[CLN6, INSIG2, LEP, LRP5]
MUFA	GO:0046850	regulation of bone remodeling	GO_BiologicalProcess-EBI-UniProt-GOA_15.01.2019_00h00	0.00533608	0.0198197	0.0413759	0.0443313	[4, 5]	Group11	11.5385	3	[LEP, LRP5, TFRC]
MUFA	GO:1902652	secondary alcohol metabolic process	GO_BiologicalProcess-EBI-UniProt-GOA_15.01.2019_00h00	0.0183011	0.0352465	0.0413759	0.0443313	[4, 5]	Group11	5.47945	4	[CLN6, INSIG2, LEP, LRP5]
MUFA	GO:0008203	cholesterol metabolic process	GO_BiologicalProcess-EBI-UniProt-GOA_15.01.2019_00h00	0.0159113	0.0359735	0.0413759	0.0443313	[5, 6]	Group11	5.71429	4	[CLN6, INSIG2, LEP, LRP5]
MUFA	KEGG:04150	mTOR signaling pathway	KEGG_15.01.2019	0.0261669	0.0388765	0.0696427	0.0696427	[-1]	Group12	4.13223	5	[EIF4EBP1, FZD10, FZD4, LRP5, WNT6]
MUFA	KEGG:04310	Wnt signaling pathway	KEGG_15.01.2019	0.0269915	0.0389877	0.0696427	0.0696427	[-1]	Group12	4.09836	5	[FZD10, FZD4, LRP5, SFRP5, WNT6]
MUFA	KEGG:05217	Basal cell carcinoma	KEGG_15.01.2019	0.0349875	0.0454838	0.0696427	0.0696427	[-1]	Group12	5.76923	3	[FZD10, FZD4, WNT6]
MUFA	GO:0043506	regulation of JUN kinase activity	GO_BiologicalProcess-EBI-UniProt-GOA_15.01.2019_00h00	0.0367218	0.046574	0.0696427	0.0696427	[7, 8, 9, 10, 11, 12, 13]	Group12	5.66038	3	[DTNBP1, FZD10, FZD4]
MUFA	GO:0017147	Wnt-protein binding	GO_MolecularFunction-EBI-UniProt-GOA_15.01.2019_00h00	5.09787e-05	0.00265089	0.0696427	0.0696427	[3]	Group12	16.6667	5	[APCDD1, FZD10, FZD4, LRP5, SFRP5]
MUFA	GO:0042813	Wnt-activated receptor activity	GO_MolecularFunction-EBI-UniProt-GOA_15.01.2019_00h00	0.00104364	0.0108539	0.0696427	0.0696427	[4]	Group12	20	3	[FZD10, FZD4, LRP5]
MUFA	GO:0035567	non-canonical Wnt signaling pathway	GO_BiologicalProcess-EBI-UniProt-GOA_15.01.2019_00h00	0.0188244	0.0349597	0.0696427	0.0696427	[5, 6, 7, 8]	Group12	7.31707	3	[FZD10, FZD4, SFRP5]
MUFA	GO:0043487	regulation of RNA stability	GO_BiologicalProcess-EBI-UniProt-GOA_15.01.2019_00h00	0.00278015	0.018071	0.00512362	0.0384271	[3, 5, 6, 7, 8]	Group13	7.14286	5	[CPEB3, DCP2, PCBP4, TENT2, TENT5C]
MUFA	GO:0006401	RNA catabolic process	GO_BiologicalProcess-EBI-UniProt-GOA_15.01.2019_00h00	0.00512362	0.0204945	0.00512362	0.0384271	[5, 6, 7]	Group13	4.60526	7	[CPEB3, DCP2, EXOSC9, PCBP4, SKIV2L, TENT2, TENT5C]
MUFA	GO:0006402	mRNA catabolic process	GO_BiologicalProcess-EBI-UniProt-GOA_15.01.2019_00h00	0.00215123	0.0159805	0.00512362	0.0384271	[5, 6, 7, 8]	Group13	5.38462	7	[CPEB3, DCP2, EXOSC9, PCBP4, SKIV2L, TENT2, TENT5C]
MUFA	GO:0061013	regulation of mRNA catabolic process	GO_BiologicalProcess-EBI-UniProt-GOA_15.01.2019_00h00	0.0237207	0.0373781	0.00512362	0.0384271	[5, 6, 7, 8, 9]	Group13	5.06329	4	[CPEB3, DCP2, PCBP4, TENT5C]
MUFA	GO:0043488	regulation of mRNA stability	GO_BiologicalProcess-EBI-UniProt-GOA_15.01.2019_00h00	0.00995836	0.0272545	0.00512362	0.0384271	[4, 6, 7, 8, 9, 10]	Group13	6.55738	4	[CPEB3, DCP2, PCBP4, TENT5C]
MUFA	GO:0000956	nuclear-transcribed mRNA catabolic process	GO_BiologicalProcess-EBI-UniProt-GOA_15.01.2019_00h00	0.00375242	0.0216807	0.00512362	0.0384271	[6, 7, 8, 9]	Group13	6.66667	5	[CPEB3, DCP2, EXOSC9, SKIV2L, TENT2]
MUFA	GO:0000288	nuclear-transcribed mRNA catabolic process, deadenylation-dependent decay	GO_BiologicalProcess-EBI-UniProt-GOA_15.01.2019_00h00	0.0016267	0.0140981	0.00512362	0.0384271	[7, 8, 9, 10]	Group13	10.8108	4	[CPEB3, DCP2, EXOSC9, SKIV2L]
MUFA	KEGG:00020	Citrate cycle (TCA cycle)	KEGG_15.01.2019	0.00594295	0.0206022	0.0277156	0.0461927	[-1]	Group14	11.1111	3	[IDH2, MDH1, MDH2]
MUFA	KEGG:00620	Pyruvate metabolism	KEGG_15.01.2019	0.00727625	0.0222568	0.0277156	0.0461927	[-1]	Group14	10.3448	3	[GRHPR, MDH1, MDH2]
MUFA	KEGG:00630	Glyoxylate and dicarboxylate metabolism	KEGG_15.01.2019	0.00594295	0.0206022	0.0277156	0.0461927	[-1]	Group14	11.1111	3	[GRHPR, MDH1, MDH2]
MUFA	GO:0006081	cellular aldehyde metabolic process	GO_BiologicalProcess-EBI-UniProt-GOA_15.01.2019_00h00	0.0164638	0.0356715	0.0277156	0.0461927	[3]	Group14	7.69231	3	[DHRS4, GRHPR, IDH2]
MUFA	GO:0016614	oxidoreductase activity, acting on CH-OH group of donors	GO_MolecularFunction-EBI-UniProt-GOA_15.01.2019_00h00	0.000994525	0.0129288	0.0277156	0.0461927	[3]	Group14	7.22892	6	[DHRS4, GRHPR, IDH2, MDH1, MDH2, PTGR1]
MUFA	GO:0015980	energy derivation by oxidation of organic compounds	GO_BiologicalProcess-EBI-UniProt-GOA_15.01.2019_00h00	0.00744503	0.0215079	0.0277156	0.0461927	[3, 4]	Group14	4.29448	7	[CYCS, GYG2, IDH2, LEP, MDH1, MDH2, NDUFA10]
MUFA	GO:0016616	oxidoreductase activity, acting on the CH-OH group of donors, NAD or NADP as acceptor	GO_MolecularFunction-EBI-UniProt-GOA_15.01.2019_00h00	0.000716088	0.0124122	0.0277156	0.0461927	[4]	Group14	7.69231	6	[DHRS4, GRHPR, IDH2, MDH1, MDH2, PTGR1]
MUFA	GO:0045333	cellular respiration	GO_BiologicalProcess-EBI-UniProt-GOA_15.01.2019_00h00	0.0168946	0.0351408	0.0277156	0.0461927	[4, 5]	Group14	4.62963	5	[CYCS, IDH2, MDH1, MDH2, NDUFA10]
MUFA	GO:0051287	NAD binding	GO_MolecularFunction-EBI-UniProt-GOA_15.01.2019_00h00	0.0188244	0.0349597	0.0277156	0.0461927	[4, 5]	Group14	7.31707	3	[GRHPR, IDH2, MDH1]
MUFA	GO:0009060	aerobic respiration	GO_BiologicalProcess-EBI-UniProt-GOA_15.01.2019_00h00	0.00493836	0.0213996	0.0277156	0.0461927	[5, 6]	Group14	8	4	[CYCS, IDH2, MDH1, MDH2]
MUFA	GO:0006099	tricarboxylic acid cycle	GO_BiologicalProcess-EBI-UniProt-GOA_15.01.2019_00h00	0.00423852	0.0220403	0.0277156	0.0461927	[3, 6, 7, 8]	Group14	12.5	3	[IDH2, MDH1, MDH2]
MUFA	GO:0006101	citrate metabolic process	GO_BiologicalProcess-EBI-UniProt-GOA_15.01.2019_00h00	0.00476818	0.0225405	0.0277156	0.0461927	[5, 7]	Group14	12	3	[IDH2, MDH1, MDH2]
MUFA	GO:0043648	dicarboxylic acid metabolic process	GO_BiologicalProcess-EBI-UniProt-GOA_15.01.2019_00h00	0.0367218	0.046574	0.0277156	0.0461927	[6]	Group14	5.66038	3	[IDH2, MDH1, MDH2]
MUFA	GO:0072350	tricarboxylic acid metabolic process	GO_BiologicalProcess-EBI-UniProt-GOA_15.01.2019_00h00	0.00658946	0.0214157	0.0277156	0.0461927	[6]	Group14	10.7143	3	[IDH2, MDH1, MDH2]
PUFA	GO:0031623	receptor internalization	GO_BiologicalProcess-EBI-UniProt-GOA_15.01.2019_00h00	0.0479881	0.0496428	0.0479881	0.0479881	[5, 6, 7]	Group00	4.41176	3	[ATAD1, CXCL8, TFRC]
PUFA	GO:0002700	regulation of production of molecular mediator of immune response	GO_BiologicalProcess-EBI-UniProt-GOA_15.01.2019_00h00	0.029031	0.0395878	0.029031	0.0456202	[3, 4, 5]	Group01	4.12371	4	[ATG5, NLRP3, TFRC, THOC1]
PUFA	KEGG:03008	Ribosome biogenesis in eukaryotes	KEGG_15.01.2019	0.0365796	0.0438956	0.0365796	0.050297	[-1]	Group02	4.91803	3	[GNL3, MPHOSPH10, NMD3]
PUFA	GO:0051117	ATPase binding	GO_MolecularFunction-EBI-UniProt-GOA_15.01.2019_00h00	0.0207541	0.0366248	0.0207541	0.0570737	[4]	Group03	6.12245	3	[NUFIP1, TAF9, TOR1AIP1]
PUFA	GO:0070555	response to interleukin-1	GO_BiologicalProcess-EBI-UniProt-GOA_15.01.2019_00h00	0.0381129	0.0439764	0.0381129	0.0465824	[5]	Group04	4.83871	3	[CXCL8, TAF9, VRK2]
PUFA	GO:0006333	chromatin assembly or disassembly	GO_BiologicalProcess-EBI-UniProt-GOA_15.01.2019_00h00	0.0479881	0.0496428	0.0479881	0.0479881	[4, 6]	Group05	4.41176	3	[GATAD1, LOC100525798, SMARCC1]
PUFA	KEGG:00564	Glycerophospholipid metabolism	KEGG_15.01.2019	0.0118773	0.0296932	0.0118773	0.0653251	[-1]	Group06	5.40541	4	[CRLS1, GPD1L, LYPLA1, PLB1]
PUFA	GO:0016298	lipase activity	GO_MolecularFunction-EBI-UniProt-GOA_15.01.2019_00h00	0.00572051	0.0214519	0.00560937	0.0617031	[4]	Group07	6.66667	4	[CES1, CES3, PLB1, PNPLA8]
PUFA	GO:0052689	carboxylic ester hydrolase activity	GO_MolecularFunction-EBI-UniProt-GOA_15.01.2019_00h00	0.00887946	0.0266384	0.00560937	0.0617031	[4]	Group07	5.88235	4	[CES1, CES3, LYPLA1, PNPLA8]
PUFA	GO:0019208	phosphatase regulator activity	GO_MolecularFunction-EBI-UniProt-GOA_15.01.2019_00h00	0.0242614	0.0363921	0.0280864	0.0514916	[3]	Group08	5.76923	3	[PPP1R1B, TESC, URI1]
PUFA	GO:0019212	phosphatase inhibitor activity	GO_MolecularFunction-EBI-UniProt-GOA_15.01.2019_00h00	0.00165144	0.0247716	0.0280864	0.0514916	[4]	Group08	15	3	[PPP1R1B, TESC, URI1]
PUFA	GO:0035305	negative regulation of dephosphorylation	GO_BiologicalProcess-EBI-UniProt-GOA_15.01.2019_00h00	0.0445689	0.049521	0.0280864	0.0514916	[6, 7, 8]	Group08	4.54545	3	[MPHOSPH10, PPP1R1B, URI1]
PUFA	GO:0010923	negative regulation of phosphatase activity	GO_BiologicalProcess-EBI-UniProt-GOA_15.01.2019_00h00	0.035079	0.0438487	0.0280864	0.0514916	[6, 7, 8, 9]	Group08	5	3	[MPHOSPH10, PPP1R1B, URI1]
PUFA	GO:0009116	nucleoside metabolic process	GO_BiologicalProcess-EBI-UniProt-GOA_15.01.2019_00h00	0.0462627	0.0495672	0.0462627	0.050889	[4, 5, 6]	Group09	4.47761	3	[GAMT, MFN1, RHOQ]
PUFA	GO:0009119	ribonucleoside metabolic process	GO_BiologicalProcess-EBI-UniProt-GOA_15.01.2019_00h00	0.033611	0.0438405	0.0462627	0.050889	[5, 6, 7]	Group09	5.08475	3	[GAMT, MFN1, RHOQ]
PUFA	GO:0042278	purine nucleoside metabolic process	GO_BiologicalProcess-EBI-UniProt-GOA_15.01.2019_00h00	0.0207541	0.0366248	0.0462627	0.050889	[5, 6, 7]	Group09	6.12245	3	[GAMT, MFN1, RHOQ]
PUFA	GO:0046128	purine ribonucleoside metabolic process	GO_BiologicalProcess-EBI-UniProt-GOA_15.01.2019_00h00	0.0175472	0.0329009	0.0462627	0.050889	[6, 7, 8]	Group09	6.52174	3	[GAMT, MFN1, RHOQ]
PUFA	KEGG:03013	RNA transport	KEGG_15.01.2019	0.0160692	0.0321384	0.0260711	0.0573565	[-1]	Group10	4.06504	5	[EIF5B, NMD3, PHAX, THOC1, UPF3B]
PUFA	GO:0006403	RNA localization	GO_BiologicalProcess-EBI-UniProt-GOA_15.01.2019_00h00	0.0280864	0.0401234	0.0260711	0.0573565	[3]	Group10	4.16667	4	[NMD3, PHAX, SSB, THOC1]
PUFA	GO:0071166	ribonucleoprotein complex localization	GO_BiologicalProcess-EBI-UniProt-GOA_15.01.2019_00h00	0.0218898	0.0364829	0.0260711	0.0573565	[3]	Group10	6	3	[NMD3, SSB, THOC1]
PUFA	GO:0051236	establishment of RNA localization	GO_BiologicalProcess-EBI-UniProt-GOA_15.01.2019_00h00	0.0148194	0.0317558	0.0260711	0.0573565	[3, 4]	Group10	5.06329	4	[NMD3, PHAX, SSB, THOC1]
PUFA	GO:0050658	RNA transport	GO_BiologicalProcess-EBI-UniProt-GOA_15.01.2019_00h00	0.0130044	0.0300101	0.0260711	0.0573565	[4, 5, 7]	Group10	5.26316	4	[NMD3, PHAX, SSB, THOC1]
PUFA	GO:0050657	nucleic acid transport	GO_BiologicalProcess-EBI-UniProt-GOA_15.01.2019_00h00	0.0130044	0.0300101	0.0260711	0.0573565	[6]	Group10	5.26316	4	[NMD3, PHAX, SSB, THOC1]
PUFA	GO:0006405	RNA export from nucleus	GO_BiologicalProcess-EBI-UniProt-GOA_15.01.2019_00h00	0.00506924	0.0304154	0.0260711	0.0573565	[5, 6, 7, 8]	Group10	6.89655	4	[NMD3, PHAX, SSB, THOC1]
PUFA	GO:0071426	ribonucleoprotein complex export from nucleus	GO_BiologicalProcess-EBI-UniProt-GOA_15.01.2019_00h00	0.0207541	0.0366248	0.0260711	0.0573565	[3, 4, 6, 7, 8, 9, 10]	Group10	6.12245	3	[NMD3, SSB, THOC1]
PUFA	GO:0140101	catalytic activity, acting on a tRNA	GO_MolecularFunction-EBI-UniProt-GOA_15.01.2019_00h00	0.00560937	0.0240402	0.020445	0.074965	[3]	Group11	5.26316	5	[ALKBH1, ALKBH8, NARS, TRMT10C, TRMT6]
PUFA	GO:0008173	RNA methyltransferase activity	GO_MolecularFunction-EBI-UniProt-GOA_15.01.2019_00h00	0.0230589	0.0364087	0.020445	0.074965	[3, 5]	Group11	5.88235	3	[ALKBH8, TRMT10C, TRMT6]
PUFA	GO:0000049	tRNA binding	GO_MolecularFunction-EBI-UniProt-GOA_15.01.2019_00h00	0.00106017	0.0318051	0.020445	0.074965	[5]	Group11	10.5263	4	[ALKBH1, ALKBH8, SSB, TRMT10C]
PUFA	GO:0008175	tRNA methyltransferase activity	GO_MolecularFunction-EBI-UniProt-GOA_15.01.2019_00h00	0.00398613	0.0398613	0.020445	0.074965	[4, 6]	Group11	11.1111	3	[ALKBH8, TRMT10C, TRMT6]
PUFA	GO:0140053	mitochondrial gene expression	GO_BiologicalProcess-EBI-UniProt-GOA_15.01.2019_00h00	0.0479881	0.0496428	0.020445	0.074965	[5]	Group11	4.41176	3	[ALKBH1, MRPL44, TRMT10C]
PUFA	GO:0001510	RNA methylation	GO_BiologicalProcess-EBI-UniProt-GOA_15.01.2019_00h00	0.035079	0.0438487	0.020445	0.074965	[4, 5, 6, 7, 8]	Group11	5	3	[ALKBH8, TRMT10C, TRMT6]
PUFA	GO:0031047	gene silencing by RNA	GO_BiologicalProcess-EBI-UniProt-GOA_15.01.2019_00h00	0.0381129	0.0439764	0.020445	0.074965	[3, 6, 7, 8]	Group11	4.83871	3	[MRPL44, TRMT10C, ZC3H7A]
PUFA	GO:0032543	mitochondrial translation	GO_BiologicalProcess-EBI-UniProt-GOA_15.01.2019_00h00	0.0207541	0.0366248	0.020445	0.074965	[6, 7, 8]	Group11	6.12245	3	[ALKBH1, MRPL44, TRMT10C]
PUFA	GO:0006399	tRNA metabolic process	GO_BiologicalProcess-EBI-UniProt-GOA_15.01.2019_00h00	0.0058311	0.019437	0.020445	0.074965	[7, 8]	Group11	4.41176	6	[ALKBH1, ALKBH8, NARS, SSB, TRMT10C, TRMT6]
PUFA	GO:0006400	tRNA modification	GO_BiologicalProcess-EBI-UniProt-GOA_15.01.2019_00h00	0.0093402	0.0254733	0.020445	0.074965	[6, 7, 8, 9, 10]	Group11	5.7971	4	[ALKBH1, ALKBH8, TRMT10C, TRMT6]
PUFA	GO:0008033	tRNA processing	GO_BiologicalProcess-EBI-UniProt-GOA_15.01.2019_00h00	0.00536464	0.0268232	0.020445	0.074965	[7, 8, 9]	Group11	5.31915	5	[ALKBH1, ALKBH8, SSB, TRMT10C, TRMT6]
PUFA	GO:0030488	tRNA methylation	GO_BiologicalProcess-EBI-UniProt-GOA_15.01.2019_00h00	0.00489364	0.0367023	0.020445	0.074965	[5, 6, 7, 8, 9, 10, 11]	Group11	10.3448	3	[ALKBH8, TRMT10C, TRMT6]
Metabolic ratios and indices	GO:0035150	regulation of tube size	GO_BiologicalProcess-EBI-UniProt-GOA_15.01.2019_00h00	0.00391513	0.00391513	0.00391513	0.00391513	[4]	Group0	4.16667	3	[ADORA1, CNP, MKKS]
Metabolic ratios and indices	GO:0050880	regulation of blood vessel size	GO_BiologicalProcess-EBI-UniProt-GOA_15.01.2019_00h00	0.0037636	0.00752721	0.00391513	0.00391513	[5]	Group0	4.22535	3	[ADORA1, CNP, MKKS]
FA ratios	GO:0002181	cytoplasmic translation	GO_BiologicalProcess-EBI-UniProt-GOA_15.01.2019_00h00	8.48227e-05	0.00724527	8.48227e-05	0.000271433	[6, 7, 8]	Group00	20.6897	12	[DPH3, EIF3G, EIF4EBP1, RPL13A, RPL24, RPL26, RPL31, RPL38, RPL6, RPLP1, RPS23, RPS28]
FA ratios	GO:0007032	endosome organization	GO_BiologicalProcess-EBI-UniProt-GOA_15.01.2019_00h00	0.00136749	0.0438025	0.00136749	0.00182332	[4, 5]	Group01	20.5128	8	[ALS2, AQP11, ARFGEF2, EXOC8, SNX33, STX6, SYNJ1, WASHC1]
FA ratios	GO:2001070	starch binding	GO_MolecularFunction-EBI-UniProt-GOA_15.01.2019_00h00	0.000184942	0.0135404	0.000184942	0.000493178	[4]	Group02	100	3	[FBXO30, GPCPD1, STBD1]
FA ratios	GO:2001256	regulation of store-operated calcium entry	GO_BiologicalProcess-EBI-UniProt-GOA_15.01.2019_00h00	0.00167191	0.0476029	0.00167191	0.00178337	[7, 8, 9, 10]	Group03	40	4	[HOMER3, JPH4, SARAF, SLC8B1]
FA ratios	KEGG:04260	Cardiac muscle contraction	KEGG_15.01.2019	0.000228913	0.0156424	0.000228913	0.000457827	[-1]	Group04	20	11	[ATP1B1, CACNA1S, CACNB1, CACNB3, COX7A2, LOC100516606, LOC100522678, LOC100524613, LOC110257420, TPM1, TPM2]
FA ratios	GO:0006379	mRNA cleavage	GO_BiologicalProcess-EBI-UniProt-GOA_15.01.2019_00h00	0.000773855	0.034487	0.000773855	0.00123817	[7, 8]	Group05	35.7143	5	[CPSF2, CSTF2, ERN1, NCBP1, POLR2I]
FA ratios	GO:0007165	signal transduction	GO_BiologicalProcess-EBI-UniProt-GOA_15.01.2019_00h00	0.000752347	0.0350525	0.000752347	0.00133751	[2, 3, 4]	Group06	4.50806	137	[ACSL1, ACTN3, ADORA1, ADORA2A, AFAP1L2, ALS2, ARFGEF2, ARHGAP10, ASB7, ASXL1, ATP1B1, BFAR, BMP7, BRAP, BRCA1, CACNB3, CADM4, CCAR2, CCND1, CDC42EP3, CHD8, CHRD, CHRDL1, CHUK, CSNK1G1, CYTH2, DDRGK1, DERL1, DIRAS3, DNAJC27, DNM1L, DSTYK, DTNBP1, DTX4, DUSP8, EIF4EBP1, ERN1, ESRRA, EVC, EYA3, FAM120B, FAS, FGF6, FICD, FOXO4, FZD5, G0S2, GADD45B, GADD45G, GAPVD1, GAS2, GCLC, GDF9, GHR, GMDS, GNB2,…
FA ratios	GO:0030242	autophagy of peroxisome	GO_BiologicalProcess-EBI-UniProt-GOA_15.01.2019_00h00	0.00169542	0.0469678	0.00169542	0.00169542	[4, 5]	Group07	60	3	[PIK3C3, PIK3R4, TRAPPC8]
FA ratios	GO:0042398	cellular modified amino acid biosynthetic process	GO_BiologicalProcess-EBI-UniProt-GOA_15.01.2019_00h00	0.00147413	0.0444408	0.00147413	0.00181432	[5]	Group08	26.087	6	[CKM, GAMT, GCH1, GCLC, MTHFD1L, SLC27A1]
FA ratios	GO:0044539	long-chain fatty acid import	GO_BiologicalProcess-EBI-UniProt-GOA_15.01.2019_00h00	0.00169542	0.0469678	0.00169542	0.00169542	[7, 8, 10, 11]	Group09	60	3	[ACSL1, SLC27A1, SLC27A4]
FA ratios	GO:0050794	regulation of cellular process	GO_BiologicalProcess-EBI-UniProt-GOA_15.01.2019_00h00	3.06359e-05	0.00392523	3.06359e-05	0.000122544	[2, 3]	Group10	4.86297	291	[ABHD17B, ABHD5, ACE, ACSL1, ACTN3, ADORA1, ADORA2A, AFAP1L2, ALAD, ALS2, AMBRA1, ANKFY1, AP1G1, AREL1, ARFGEF2, ARHGAP10, ARID3B, ARNT2, ASB7, ASXL1, ATAD1, ATG13, ATN1, ATP1B1, ATP5F1A, AURKAIP1, BFAR, BIRC5, BMP7, BRAP, BRCA1, CACNB3, CADM4, CAVIN1, CC2D1B, CCAR2, CCDC85B, CCND1, CCNT1, CD46, CDC42EP3, CDC7, CEP120, CFAP20, CFAP298, CHD5, CHD8, CHRD, CHRDL1, CHUK, CNST, COX7A2, CSNK1G1, CUL7, …
FA ratios	KEGG:04210	Apoptosis	KEGG_15.01.2019	0.00128458	0.0424741	0.000986722	0.00143523	[-1]	Group11	13.7615	15	[BIRC5, CHUK, CTSF, CYCS, ERN1, FAS, GADD45B, GADD45G, HRAS, HTRA2, MAPK3, MAPK8, PDPK1, PIK3CB, SEPT4]
FA ratios	KEGG:05213	Endometrial cancer	KEGG_15.01.2019	0.00136825	0.0424988	0.000986722	0.00143523	[-1]	Group11	18.75	9	[CCND1, GADD45B, GADD45G, HRAS, ILK, MAPK3, PDPK1, PIK3CB, POLK]
FA ratios	GO:0036498	IRE1-mediated unfolded protein response	GO_BiologicalProcess-EBI-UniProt-GOA_15.01.2019_00h00	0.00105034	0.0384498	0.00153484	0.00175411	[4, 5, 6, 7, 8]	Group12	44.4444	4	[BFAR, ERN1, FICD, HSPA5]
FA ratios	GO:1900101	regulation of endoplasmic reticulum unfolded protein response	GO_BiologicalProcess-EBI-UniProt-GOA_15.01.2019_00h00	0.000773855	0.034487	0.00153484	0.00175411	[4, 5, 6, 7, 8]	Group12	35.7143	5	[BFAR, ERN1, FICD, HSPA5, NCK2]
FA ratios	GO:1903894	regulation of IRE1-mediated unfolded protein response	GO_BiologicalProcess-EBI-UniProt-GOA_15.01.2019_00h00	0.00169542	0.0469678	0.00153484	0.00175411	[5, 6, 7, 8, 9]	Group12	60	3	[BFAR, FICD, HSPA5]
FA ratios	GO:0007275	multicellular organism development	GO_BiologicalProcess-EBI-UniProt-GOA_15.01.2019_00h00	2.25351e-05	0.00329978	0.000193205	0.000441611	[2, 3]	Group13	4.12595	114	[ACE, ACTA1, ACTN3, AFG3L2, ALG10, ALS2, AMBRA1, AP1B1, AQP11, ARNT2, ASXL1, BMP7, BRCA1, CCM2, CCND1, CEP120, CHD8, CHRD, CHRDL1, CUL7, DDRGK1, DLD, DNAJB11, DTNBP1, ERCC3, EYA3, FBXO38, FGF6, FOXO4, FZD5, GALC, GAMT, GAS2, GDF9, GPCPD1, GRK2, HMOX1, HOXB5, HSPA5, HSPA9, HTRA2, IGFBP5, ILK, IMPAD1, INPPL1, KDELR1, KDM1A, LBX1, LEP, LIG4, LIMS2, LRTM1, LYAR, LZTS2, MAPK3, MAPK8, MATN2, MDGA1, MED…
FA ratios	GO:0030154	cell differentiation	GO_BiologicalProcess-EBI-UniProt-GOA_15.01.2019_00h00	0.000836322	0.0342892	0.000193205	0.000441611	[3]	Group13	4.22337	90	[ABHD5, ACTA1, ACTN3, AFG3L2, ALG10, ALS2, AP1G1, ASXL1, BMP7, CCDC85B, CCM2, CCND1, CEP120, CHD5, CHRD, CUL7, DLD, DNAJB11, DTNBP1, ERCC3, FAM120B, FBXO38, FGF6, FLOT2, FOXO4, FZD5, GDF9, HOXB5, HSPA9, HTRA2, IGFBP5, ILK, IMPAD1, KCNH2, KDELR1, KDM1A, LBX1, LEP, LGALS12, LIG4, LYAR, MAMSTR, MAPK3, MAPK8, MATN2, MED1, MKKS, MYOC, NBR1, NOC3L, NOLC1, NUDT7, NUP133, PDE2A, PDPK1, PHACTR4, PLEKHB2, …
FA ratios	GO:0048731	system development	GO_BiologicalProcess-EBI-UniProt-GOA_15.01.2019_00h00	4.9321e-05	0.0050554	0.000193205	0.000441611	[3, 4]	Group13	4.11442	105	[ACE, ACTA1, ACTN3, AFG3L2, ALG10, ALS2, AMBRA1, AP1B1, AQP11, ARNT2, ASXL1, BMP7, BRCA1, CCM2, CCND1, CEP120, CHD8, CHRD, CHRDL1, CUL7, DDRGK1, DNAJB11, DTNBP1, ERCC3, FBXO38, FGF6, FOXO4, FZD5, GALC, GAMT, GAS2, GDF9, GPCPD1, GRK2, HMOX1, HOXB5, HSPA5, HSPA9, HTRA2, IGFBP5, ILK, IMPAD1, INPPL1, KDELR1, KDM1A, LBX1, LEP, LIG4, LIMS2, LRTM1, LYAR, LZTS2, MAPK3, MAPK8, MATN2, MDGA1, MED1, MFGE8, M…
FA ratios	KEGG:00190	Oxidative phosphorylation	KEGG_15.01.2019	0.000158098	0.0124654	1.33335e-06	2.13336e-05	[-1]	Group14	16	16	[ATP5F1A, ATP5MC3, ATP6V1B2, ATP6V1C1, ATP6V1D, ATP6V1E1, ATP6V1H, COX7A2, LOC100156375, LOC100516606, LOC100522678, LOC100524613, LOC110257420, NDUFS1, NDUFS2, SDHD]
FA ratios	KEGG:05010	Alzheimer disease	KEGG_15.01.2019	0.000406921	0.0245349	1.33335e-06	2.13336e-05	[-1]	Group14	13.8462	18	[ATP5F1A, ATP5MC3, CACNA1S, COX7A2, CYCS, ERN1, FAS, GAPDH, LOC100516606, LOC100522678, LOC100524613, LOC110257420, MAPK3, NDUFS1, NDUFS2, PLCB3, PSEN2, SDHD]
FA ratios	GO:0090662	ATP hydrolysis coupled transmembrane transport	GO_BiologicalProcess-EBI-UniProt-GOA_15.01.2019_00h00	0.000873731	0.0331694	1.33335e-06	2.13336e-05	[5]	Group14	28.5714	6	[ATP1B1, ATP5MC3, ATP6V1B2, ATP6V1C1, ATP6V1E1, ATP6V1H]
FA ratios	GO:0006119	oxidative phosphorylation	GO_BiologicalProcess-EBI-UniProt-GOA_15.01.2019_00h00	0.000831258	0.0355017	1.33335e-06	2.13336e-05	[4, 5, 6, 8, 9, 10, 11]	Group14	18.5185	10	[ACTN3, COX7A2, CYCS, DLD, LOC100522678, NDUFAF1, NDUFS1, NDUFS2, SDHD, TEFM]
FA ratios	GO:0006021	inositol biosynthetic process	GO_BiologicalProcess-EBI-UniProt-GOA_15.01.2019_00h00	0.000708253	0.0345695	0.00169542	0.00169542	[5, 6, 7]	Group15	75	3	[IMPA1, IMPA2, IMPAD1]
FA ratios	GO:0052834	inositol monophosphate phosphatase activity	GO_MolecularFunction-EBI-UniProt-GOA_15.01.2019_00h00	0.000708253	0.0345695	0.00169542	0.00169542	[7]	Group15	75	3	[IMPA1, IMPA2, IMPAD1]
FA ratios	GO:0008934	inositol monophosphate 1-phosphatase activity	GO_MolecularFunction-EBI-UniProt-GOA_15.01.2019_00h00	0.000184942	0.0135404	0.00169542	0.00169542	[8]	Group15	100	3	[IMPA1, IMPA2, IMPAD1]
FA ratios	GO:0052832	inositol monophosphate 3-phosphatase activity	GO_MolecularFunction-EBI-UniProt-GOA_15.01.2019_00h00	0.000184942	0.0135404	0.00169542	0.00169542	[8]	Group15	100	3	[IMPA1, IMPA2, IMPAD1]
FA ratios	GO:0052833	inositol monophosphate 4-phosphatase activity	GO_MolecularFunction-EBI-UniProt-GOA_15.01.2019_00h00	0.000708253	0.0345695	0.00169542	0.00169542	[8]	Group15	75	3	[IMPA1, IMPA2, IMPAD1]
FA ratios	KEGG:03010	Ribosome	KEGG_15.01.2019	1.91286e-16	1.96068e-13	9.5495e-06	5.09306e-05	[-1]	Group16	32.3232	32	[FAU, MRPL35, MRPS10, RPL12, RPL13A, RPL18A, RPL19, RPL23A, RPL24, RPL26, RPL27, RPL31, RPL35, RPL37, RPL38, RPL39, RPL4, RPL6, RPL7, RPLP1, RPS11, RPS13, RPS19, RPS2, RPS20, RPS23, RPS25, RPS27, RPS28, RPS3, RPS5, RPS7]
FA ratios	GO:0043603	cellular amide metabolic process	GO_BiologicalProcess-EBI-UniProt-GOA_15.01.2019_00h00	5.04511e-08	1.03425e-05	9.5495e-06	5.09306e-05	[4]	Group16	11.1831	69	[AASDH, ACE, ACOT9, CPXM2, DLAT, DLD, DLST, DPH3, EEF1B2, EIF3G, EIF4EBP1, EIF5A, FASTKD2, FAU, GALC, GAPDH, GCH1, GCLC, GFM1, GFM2, HNRNPD, IGFBP5, LARS2, LOC100521256, MRPL23, MRPL35, MTFMT, MTHFD1L, MTHFD2, MTRF1, NCBP1, NCK2, NOLC1, NUDT7, PDHA1, PDHX, PSEN2, QRSL1, RBM4B, RPL12, RPL13A, RPL18A, RPL19, RPL23A, RPL24, RPL26, RPL27, RPL31, RPL35, RPL37, RPL38, RPL39, RPL4, RPL6, RPL7A, RPLP1, R…
FA ratios	GO:1901566	organonitrogen compound biosynthetic process	GO_BiologicalProcess-EBI-UniProt-GOA_15.01.2019_00h00	3.80783e-05	0.00433669	9.5495e-06	5.09306e-05	[4]	Group16	8.72939	90	[AASDH, ABHD17B, ACTN3, ADSS, ALAD, ALG10, ATP5F1A, ATP5MC3, CKM, DLAT, DLD, DPH3, EEF1B2, EIF3G, EIF4EBP1, EIF5A, FASTKD2, FAU, GAMT, GAPDH, GCH1, GCLC, GFM1, GFM2, GOT1, HNRNPD, IGFBP5, LARS2, LMF1, LOC100521256, MOCS3, MRPL23, MRPL35, MTFMT, MTHFD1L, MTRF1, NCBP1, NCK2, NLRP12L, NMNAT2, NOLC1, PDHA1, PDHX, PGAM2, PIGW, PIK3C3, POMGNT1, PRPSAP1, PSAT1, QRSL1, RAB3GAP1, RAMP1, RBM4B, RPL12, RPL1…
FA ratios	GO:0006518	peptide metabolic process	GO_BiologicalProcess-EBI-UniProt-GOA_15.01.2019_00h00	7.24171e-08	1.23712e-05	9.5495e-06	5.09306e-05	[4, 5]	Group16	11.8852	58	[AASDH, ACE, CPXM2, DPH3, EEF1B2, EIF3G, EIF4EBP1, EIF5A, FASTKD2, FAU, GAPDH, GCLC, GFM1, GFM2, HNRNPD, IGFBP5, LARS2, LOC100521256, MRPL23, MRPL35, MTFMT, MTRF1, NCBP1, NCK2, NOLC1, PSEN2, QRSL1, RBM4B, RPL12, RPL13A, RPL18A, RPL19, RPL23A, RPL24, RPL26, RPL27, RPL31, RPL35, RPL37, RPL38, RPL39, RPL4, RPL6, RPL7A, RPLP1, RPS11, RPS13, RPS19, RPS2, RPS20, RPS23, RPS27, RPS28, RPS3, RPS5, RPS7, S…
FA ratios	GO:0043604	amide biosynthetic process	GO_BiologicalProcess-EBI-UniProt-GOA_15.01.2019_00h00	2.44836e-09	1.25479e-06	9.5495e-06	5.09306e-05	[5]	Group16	12.8205	60	[AASDH, DLAT, DLD, DPH3, EEF1B2, EIF3G, EIF4EBP1, EIF5A, FASTKD2, FAU, GAPDH, GCH1, GCLC, GFM1, GFM2, HNRNPD, IGFBP5, LARS2, LOC100521256, MRPL23, MRPL35, MTFMT, MTHFD1L, MTRF1, NCBP1, NCK2, NOLC1, PDHA1, PDHX, QRSL1, RBM4B, RPL12, RPL13A, RPL18A, RPL19, RPL23A, RPL24, RPL26, RPL27, RPL31, RPL35, RPL37, RPL38, RPL39, RPL4, RPL6, RPL7A, RPLP1, RPS11, RPS13, RPS19, RPS2, RPS20, RPS23, RPS27, RPS28,…
FA ratios	GO:0043043	peptide biosynthetic process	GO_BiologicalProcess-EBI-UniProt-GOA_15.01.2019_00h00	3.48997e-09	1.19241e-06	9.5495e-06	5.09306e-05	[5, 6]	Group16	13.4663	54	[AASDH, DPH3, EEF1B2, EIF3G, EIF4EBP1, EIF5A, FASTKD2, FAU, GAPDH, GCLC, GFM1, GFM2, HNRNPD, IGFBP5, LARS2, LOC100521256, MRPL23, MRPL35, MTFMT, MTRF1, NCBP1, NCK2, NOLC1, QRSL1, RBM4B, RPL12, RPL13A, RPL18A, RPL19, RPL23A, RPL24, RPL26, RPL27, RPL31, RPL35, RPL37, RPL38, RPL39, RPL4, RPL6, RPL7A, RPLP1, RPS11, RPS13, RPS19, RPS2, RPS20, RPS23, RPS27, RPS28, RPS3, RPS5, RPS7, TARS]
FA ratios	GO:0006412	translation	GO_BiologicalProcess-EBI-UniProt-GOA_15.01.2019_00h00	8.49054e-09	2.1757e-06	9.5495e-06	5.09306e-05	[5, 6, 7]	Group16	13.3676	52	[DPH3, EEF1B2, EIF3G, EIF4EBP1, EIF5A, FASTKD2, FAU, GAPDH, GFM1, GFM2, HNRNPD, IGFBP5, LARS2, LOC100521256, MRPL23, MRPL35, MTFMT, MTRF1, NCBP1, NCK2, NOLC1, QRSL1, RBM4B, RPL12, RPL13A, RPL18A, RPL19, RPL23A, RPL24, RPL26, RPL27, RPL31, RPL35, RPL37, RPL38, RPL39, RPL4, RPL6, RPL7A, RPLP1, RPS11, RPS13, RPS19, RPS2, RPS20, RPS23, RPS27, RPS28, RPS3, RPS5, RPS7, TARS]
FA ratios	KEGG:00020	Citrate cycle (TCA cycle)	KEGG_15.01.2019	0.000619806	0.0334369	2.14019e-06	1.71216e-05	[-1]	Group17	25.9259	7	[DLAT, DLD, DLST, IDH3A, MDH1, PDHA1, SDHD]
FA ratios	KEGG:05010	Alzheimer disease	KEGG_15.01.2019	0.000406921	0.0245349	2.14019e-06	1.71216e-05	[-1]	Group17	13.8462	18	[ATP5F1A, ATP5MC3, CACNA1S, COX7A2, CYCS, ERN1, FAS, GAPDH, LOC100516606, LOC100522678, LOC100524613, LOC110257420, MAPK3, NDUFS1, NDUFS2, PLCB3, PSEN2, SDHD]
FA ratios	GO:0006086	acetyl-CoA biosynthetic process from pyruvate	GO_BiologicalProcess-EBI-UniProt-GOA_15.01.2019_00h00	0.00167191	0.0476029	2.14019e-06	1.71216e-05	[7, 8, 9, 10, 11, 12, 13]	Group17	40	4	[DLAT, DLD, PDHA1, PDHX]
FA ratios	GO:0006091	generation of precursor metabolites and energy	GO_BiologicalProcess-EBI-UniProt-GOA_15.01.2019_00h00	0.00110001	0.0388797	2.14019e-06	1.71216e-05	[3]	Group17	11.0204	27	[ACTN3, ATP5F1A, BLOC1S1, COX7A2, CYCS, DLD, DLST, GAPDH, IDH3A, LEP, LOC100522678, MDH1, MRAP2, NDUFAF1, NDUFS1, NDUFS2, PDHA1, PGAM2, PHKG2, PPP1R3D, SDHD, SIRT3, SLC25A12, SOD2, TEFM, TXNRD1, UGP2]
FA ratios	GO:0015980	energy derivation by oxidation of organic compounds	GO_BiologicalProcess-EBI-UniProt-GOA_15.01.2019_00h00	0.000444507	0.0253122	2.14019e-06	1.71216e-05	[3, 4]	Group17	12.8834	21	[ACTN3, BLOC1S1, CYCS, DLD, DLST, IDH3A, LEP, LOC100522678, MDH1, MRAP2, NDUFAF1, NDUFS1, NDUFS2, PDHA1, PHKG2, PPP1R3D, SDHD, SIRT3, SLC25A12, SOD2, UGP2]
FA ratios	GO:0019637	organophosphate metabolic process	GO_BiologicalProcess-EBI-UniProt-GOA_15.01.2019_00h00	0.000845359	0.0333267	2.14019e-06	1.71216e-05	[3, 4]	Group17	8.95765	55	[ABHD5, ACOT9, ACTN3, ADSS, AMBRA1, ATP1B1, ATP5F1A, ATP5MC3, ATP6V1B2, CKM, COX7A2, CYCS, DLAT, DLD, DLST, DNM1L, FITM2, GAPDH, GPCPD1, HMGCR, IMPA1, IMPA2, IMPAD1, INPPL1, IP6K1, LOC100522678, LOC100625049, MDH1, ME2, MOCS3, MTMR6, NDUFAF1, NDUFS1, NDUFS2, NMNAT2, NUDT7, OPA1, PDE2A, PDHA1, PDHX, PGAM2, PIGW, PIK3C3, PIK3CB, PIK3R4, PNPLA8, PRPSAP1, RNASEH2B, SCARB1, SDHD, SLC27A1, SYNJ1, TEFM,…
FA ratios	GO:0004738	pyruvate dehydrogenase activity	GO_MolecularFunction-EBI-UniProt-GOA_15.01.2019_00h00	5.01408e-05	0.00467221	2.14019e-06	1.71216e-05	[4]	Group17	80	4	[DLAT, DLD, PDHA1, PDHX]
FA ratios	GO:0006732	coenzyme metabolic process	GO_BiologicalProcess-EBI-UniProt-GOA_15.01.2019_00h00	0.00066156	0.033905	2.14019e-06	1.71216e-05	[4]	Group17	11.7647	24	[ACOT9, ACTN3, COQ4, COQ5, COQ6, DLAT, DLD, DLST, GAMT, GAPDH, GCH1, GCLC, HMGCR, MDH1, ME2, MOCS3, MTHFD1L, MTHFD2, NMNAT2, NUDT7, PDHA1, PDHX, PGAM2, TPK1]
FA ratios	GO:0072521	purine-containing compound metabolic process	GO_BiologicalProcess-EBI-UniProt-GOA_15.01.2019_00h00	0.00149674	0.043833	2.14019e-06	1.71216e-05	[4]	Group17	10.231	31	[ACOT9, ACTN3, ADSS, ATP1B1, ATP5F1A, ATP5MC3, ATP6V1B2, COX7A2, CYCS, DLAT, DLD, DLST, DNM1L, GAMT, GAPDH, HMGCR, LOC100522678, MACROD1, MTHFD1L, NDUFAF1, NDUFS1, NDUFS2, NUDT7, OPA1, PDE2A, PDHA1, PDHX, PGAM2, PRPSAP1, SDHD, TEFM]
FA ratios	GO:0045333	cellular respiration	GO_BiologicalProcess-EBI-UniProt-GOA_15.01.2019_00h00	0.000391256	0.0250648	2.14019e-06	1.71216e-05	[4, 5]	Group17	14.8148	16	[ACTN3, BLOC1S1, CYCS, DLD, DLST, IDH3A, LOC100522678, MDH1, NDUFAF1, NDUFS1, NDUFS2, PDHA1, SDHD, SIRT3, SLC25A12, SOD2]
FA ratios	GO:0034603	pyruvate dehydrogenase [NAD(P)+] activity	GO_MolecularFunction-EBI-UniProt-GOA_15.01.2019_00h00	0.000708253	0.0345695	2.14019e-06	1.71216e-05	[5]	Group17	75	3	[DLAT, DLD, PDHX]
FA ratios	GO:0009060	aerobic respiration	GO_BiologicalProcess-EBI-UniProt-GOA_15.01.2019_00h00	0.00184651	0.0498072	2.14019e-06	1.71216e-05	[5, 6]	Group17	18	9	[ACTN3, BLOC1S1, CYCS, DLST, IDH3A, MDH1, PDHA1, SDHD, SIRT3]
FA ratios	GO:0034604	pyruvate dehydrogenase (NAD+) activity	GO_MolecularFunction-EBI-UniProt-GOA_15.01.2019_00h00	0.000708253	0.0345695	2.14019e-06	1.71216e-05	[6]	Group17	75	3	[DLAT, DLD, PDHX]
FA ratios	GO:0006119	oxidative phosphorylation	GO_BiologicalProcess-EBI-UniProt-GOA_15.01.2019_00h00	0.000831258	0.0355017	2.14019e-06	1.71216e-05	[4, 5, 6, 8, 9, 10, 11]	Group17	18.5185	10	[ACTN3, COX7A2, CYCS, DLD, LOC100522678, NDUFAF1, NDUFS1, NDUFS2, SDHD, TEFM]
FA ratios	GO:0006084	acetyl-CoA metabolic process	GO_BiologicalProcess-EBI-UniProt-GOA_15.01.2019_00h00	0.00114408	0.0390894	2.14019e-06	1.71216e-05	[5, 6, 7, 8, 9, 10, 11]	Group17	27.2727	6	[DLAT, DLD, DLST, NUDT7, PDHA1, PDHX]
