# Supplementary material for: Global analysis of the association between pig muscle fatty acid composition and gene expression using RNA-Seq
Source: Sci Rep. 2023 Jan 11;13:535. doi: 10.1038/s41598-022-27016-x (PMC9834388; doi:10.1038/s41598-022-27016-x)
Supplement: Supplementary file 5 — Supplementary Table S4. [file 41598_2022_27016_MOESM5_ESM.xlsx]

## Sheet: Pearson correlation
Gene stable ID	Trait	Correlation_value	P_value	BH_P_adjust
ENSSSCG00000012459	C160_ld	-0.118529	0.180946	0.376937
ENSSSCG00000017539	C160_ld	0.257692	0.00319538	0.0482953
ENSSSCG00000031851	C160_ld	0.276424	0.00151894	0.0328623
ENSSSCG00000035791	C160_ld	0.226488	0.00985149	0.0818872
ENSSSCG00000031174	C160_ld	0.377783	1.01606e-05	0.00403828
ENSSSCG00000020871	C160_ld	0.259301	0.00300376	0.0467827
ENSSSCG00000030368	C160_ld	0.0601665	0.498201	0.672182
ENSSSCG00000001844	C160_ld	0.233791	0.00766308	0.0730631
ENSSSCG00000017801	C160_ld	0.222874	0.0111252	0.0866366
ENSSSCG00000017498	C160_ld	0.23017	0.00868747	0.0771357
ENSSSCG00000013056	C160_ld	0.118515	0.180998	0.376937
ENSSSCG00000010529	C160_ld	0.299073	0.000575494	0.0210012
ENSSSCG00000040464	C160_ld	0.0901431	0.309661	0.512846
ENSSSCG00000005272	C160_ld	0.180619	0.0405264	0.166083
ENSSSCG00000005313	C160_ld	-0.0249729	0.778772	0.870898
ENSSSCG00000032561	C160_ld	0.243399	0.00544418	0.0629579
ENSSSCG00000000077	C160_ld	0.0792612	0.371923	0.568528
ENSSSCG00000010564	C160_ld	0.0889317	0.316234	0.518412
ENSSSCG00000028530	C160_ld	0.152436	0.0846035	0.249312
ENSSSCG00000032407	C160_ld	0.194328	0.0273323	0.136515
ENSSSCG00000034216	C160_ld	0.0639332	0.471641	0.650044
ENSSSCG00000040721	C160_ld	0.0919529	0.300008	0.50323
ENSSSCG00000010070	C160_ld	0.0852357	0.336845	0.538053
ENSSSCG00000014625	C160_ld	0.115793	0.191295	0.388833
ENSSSCG00000003136	C160_ld	0.10052	0.257027	0.46023
ENSSSCG00000028723	C160_ld	0.0980053	0.269179	0.472374
ENSSSCG00000015271	C160_ld	0.162487	0.0658006	0.217263
ENSSSCG00000016339	C160_ld	0.0957486	0.280413	0.483886
ENSSSCG00000016379	C160_ld	0.0849549	0.338445	0.539513
ENSSSCG00000017190	C160_ld	0.119598	0.177015	0.37237
ENSSSCG00000003132	C160_ld	0.100845	0.255483	0.458574
ENSSSCG00000013511	C160_ld	0.0600285	0.499189	0.672964
ENSSSCG00000008858	C160_ld	-0.0973151	0.272582	0.475893
ENSSSCG00000013639	C160_ld	0.135211	0.126567	0.309877
ENSSSCG00000001619	C160_ld	0.154701	0.0800285	0.241775
ENSSSCG00000014540	C160_ld	0.12403	0.161389	0.353623
ENSSSCG00000017143	C160_ld	0.168774	0.0558781	0.198606
ENSSSCG00000026387	C160_ld	0.203225	0.0208945	0.118697
ENSSSCG00000036387	C160_ld	-0.135552	0.125603	0.308679
ENSSSCG00000003143	C160_ld	0.208527	0.0177167	0.109388
ENSSSCG00000008040	C160_ld	0.155089	0.0792661	0.240499
ENSSSCG00000017338	C160_ld	0.223934	0.0107375	0.0850346
ENSSSCG00000000466	C160_ld	-0.0792695	0.371873	0.56851
ENSSSCG00000015557	C160_ld	-0.118691	0.180346	0.376296
ENSSSCG00000005455	C160_ld	0.168278	0.0566129	0.199812
ENSSSCG00000004340	C160_ld	-0.063691	0.473326	0.651178
ENSSSCG00000006850	C160_ld	-0.0566262	0.523863	0.692952
ENSSSCG00000008422	C160_ld	-0.0356936	0.687991	0.810543
ENSSSCG00000009096	C160_ld	-0.0270436	0.760959	0.85988
ENSSSCG00000011046	C160_ld	0.0893618	0.31389	0.516715
ENSSSCG00000011690	C160_ld	-0.0230136	0.795732	0.882219
ENSSSCG00000014920	C160_ld	0.0800916	0.366918	0.563935
ENSSSCG00000015268	C160_ld	-0.0173191	0.845544	0.91398
ENSSSCG00000015766	C160_ld	0.0223943	0.801114	0.886309
ENSSSCG00000021082	C160_ld	-0.00628401	0.943654	0.969539
ENSSSCG00000021206	C160_ld	-0.0444549	0.616904	0.761002
ENSSSCG00000036403	C160_ld	0.010955	0.901935	0.947124
ENSSSCG00000038232	C160_ld	0.178744	0.0426896	0.170742
ENSSSCG00000040631	C160_ld	-0.0578488	0.514926	0.685971
ENSSSCG00000001875	C160_ld	0.0768279	0.386828	0.581615
ENSSSCG00000027404	C160_ld	0.235458	0.00722833	0.071139
ENSSSCG00000003590	C160_ld	0.29904	0.000576353	0.0210012
ENSSSCG00000011848	C160_ld	-0.157463	0.0747224	0.232588
ENSSSCG00000005007	C160_ld	-0.0959214	0.279542	0.483093
ENSSSCG00000016714	C160_ld	-0.156325	0.0768731	0.236512
ENSSSCG00000012494	C160_ld	-0.153954	0.0815158	0.24403
ENSSSCG00000036932	C160_ld	0.302801	0.000486762	0.0194542
ENSSSCG00000005425	C160_ld	0.111087	0.210093	0.410507
ENSSSCG00000009039	C160_ld	-0.0935659	0.291573	0.495585
ENSSSCG00000031228	C160_ld	0.215738	0.014071	0.0976689
ENSSSCG00000036783	C160_ld	-0.0681198	0.44305	0.627971
ENSSSCG00000006729	C160_ld	0.21559	0.0141386	0.0978933
ENSSSCG00000006354	C160_ld	-0.108308	0.221797	0.423618
ENSSSCG00000011197	C160_ld	-0.035319	0.691097	0.812552
ENSSSCG00000025751	C160_ld	-0.118134	0.182416	0.378517
ENSSSCG00000036358	C160_ld	0.235778	0.00714749	0.0709526
ENSSSCG00000007064	C160_ld	-0.103472	0.243244	0.446349
ENSSSCG00000015889	C160_ld	-0.127771	0.149022	0.338876
ENSSSCG00000032203	C160_ld	0.182542	0.0384034	0.16161
ENSSSCG00000036236	C160_ld	0.240281	0.0060916	0.0658961
ENSSSCG00000022693	C160_ld	0.159119	0.0716791	0.227639
ENSSSCG00000001062	C160_ld	0.13787	0.119206	0.300482
ENSSSCG00000000591	C160_ld	0.252612	0.00387472	0.0531662
ENSSSCG00000021059	C160_ld	0.137403	0.120474	0.301861
ENSSSCG00000038044	C160_ld	0.162835	0.0652165	0.216333
ENSSSCG00000039797	C160_ld	0.173635	0.0490803	0.184868
ENSSSCG00000024917	C160_ld	0.294923	0.000691659	0.0227376
ENSSSCG00000000116	C160_ld	0.103	0.245416	0.448342
ENSSSCG00000000274	C160_ld	0.0518642	0.559406	0.71961
ENSSSCG00000000955	C160_ld	0.0715016	0.420687	0.609189
ENSSSCG00000000994	C160_ld	0.138619	0.117193	0.297702
ENSSSCG00000001511	C160_ld	0.0841348	0.343146	0.543549
ENSSSCG00000001531	C160_ld	0.0411649	0.643229	0.779678
ENSSSCG00000002036	C160_ld	0.0346362	0.696774	0.816408
ENSSSCG00000002767	C160_ld	-0.0239607	0.787521	0.876967
ENSSSCG00000003042	C160_ld	0.0791008	0.372894	0.569167
ENSSSCG00000003061	C160_ld	0.0232046	0.794074	0.881611
ENSSSCG00000003150	C160_ld	0.120281	0.174538	0.36964
ENSSSCG00000003348	C160_ld	0.11714	0.186149	0.38314
ENSSSCG00000004002	C160_ld	0.143065	0.105788	0.281694
ENSSSCG00000004092	C160_ld	0.115558	0.192203	0.389893
ENSSSCG00000004945	C160_ld	-0.00514054	0.953894	0.975902
ENSSSCG00000005310	C160_ld	0.0667987	0.451965	0.635026
ENSSSCG00000005373	C160_ld	-0.0159636	0.857499	0.921382
ENSSSCG00000005648	C160_ld	-0.0447975	0.614189	0.759485
ENSSSCG00000005738	C160_ld	0.161266	0.067884	0.220949
ENSSSCG00000006468	C160_ld	0.015863	0.858388	0.921859
ENSSSCG00000007160	C160_ld	0.0293217	0.741506	0.847491
ENSSSCG00000007344	C160_ld	0.145959	0.0988431	0.271159
ENSSSCG00000007478	C160_ld	0.102318	0.248573	0.451382
ENSSSCG00000007669	C160_ld	0.0415892	0.639808	0.777508
ENSSSCG00000007688	C160_ld	0.0536374	0.546037	0.710328
ENSSSCG00000008009	C160_ld	0.138251	0.118179	0.298925
ENSSSCG00000008305	C160_ld	0.0895241	0.313009	0.515976
ENSSSCG00000008516	C160_ld	0.0115752	0.896413	0.943643
ENSSSCG00000008659	C160_ld	0.0417891	0.638199	0.776539
ENSSSCG00000008729	C160_ld	0.0413648	0.641616	0.778553
ENSSSCG00000009249	C160_ld	-0.0173076	0.845645	0.914021
ENSSSCG00000009759	C160_ld	0.139708	0.114317	0.293867
ENSSSCG00000009880	C160_ld	-0.0760941	0.391393	0.585625
ENSSSCG00000009903	C160_ld	-0.0190544	0.830291	0.904875
ENSSSCG00000010007	C160_ld	-0.0638493	0.472225	0.650274
ENSSSCG00000010650	C160_ld	0.158409	0.0729723	0.229571
ENSSSCG00000010728	C160_ld	0.141319	0.110158	0.287898
ENSSSCG00000011056	C160_ld	0.113196	0.201514	0.400527
ENSSSCG00000011201	C160_ld	0.076811	0.386933	0.581615
ENSSSCG00000011454	C160_ld	-0.00951456	0.914777	0.954213
ENSSSCG00000012116	C160_ld	0.0605579	0.495405	0.669898
ENSSSCG00000012238	C160_ld	0.0613044	0.490096	0.665358
ENSSSCG00000012323	C160_ld	0.126748	0.15233	0.342852
ENSSSCG00000012399	C160_ld	0.0342956	0.699611	0.818527
ENSSSCG00000012689	C160_ld	0.0211365	0.812072	0.893002
ENSSSCG00000012918	C160_ld	0.0687907	0.438561	0.624205
ENSSSCG00000012966	C160_ld	-0.0125082	0.888116	0.938352
ENSSSCG00000013034	C160_ld	0.086537	0.329493	0.530899
ENSSSCG00000013230	C160_ld	-0.0300618	0.735221	0.843092
ENSSSCG00000013661	C160_ld	0.080512	0.3644	0.562095
ENSSSCG00000013747	C160_ld	0.0986763	0.265899	0.46884
ENSSSCG00000013830	C160_ld	-0.0781517	0.378675	0.574436
ENSSSCG00000013889	C160_ld	0.119755	0.176445	0.371662
ENSSSCG00000013919	C160_ld	0.143173	0.10552	0.281362
ENSSSCG00000014080	C160_ld	-0.0486527	0.584012	0.736645
ENSSSCG00000014100	C160_ld	0.0433121	0.625995	0.76777
ENSSSCG00000014348	C160_ld	0.0615869	0.488095	0.663888
ENSSSCG00000014811	C160_ld	0.124563	0.159583	0.351388
ENSSSCG00000014855	C160_ld	0.086446	0.330004	0.531324
ENSSSCG00000014880	C160_ld	0.0785783	0.37607	0.572386
ENSSSCG00000014900	C160_ld	-0.0854987	0.335351	0.536565
ENSSSCG00000015232	C160_ld	0.0218876	0.805523	0.888524
ENSSSCG00000015734	C160_ld	0.0723176	0.415392	0.604908
ENSSSCG00000016331	C160_ld	0.0818594	0.356401	0.554563
ENSSSCG00000016734	C160_ld	0.0432406	0.626566	0.768034
ENSSSCG00000017184	C160_ld	0.12399	0.161527	0.353666
ENSSSCG00000017287	C160_ld	0.0278186	0.754323	0.855761
ENSSSCG00000017394	C160_ld	0.0689784	0.43731	0.62317
ENSSSCG00000017509	C160_ld	0.0629344	0.478609	0.655639
ENSSSCG00000017583	C160_ld	0.113766	0.199235	0.39784
ENSSSCG00000017643	C160_ld	0.0929728	0.294656	0.498055
ENSSSCG00000017777	C160_ld	0.0920553	0.299468	0.502702
ENSSSCG00000017792	C160_ld	0.148792	0.0923983	0.261547
ENSSSCG00000018063	C160_ld	0.082487	0.352714	0.551816
ENSSSCG00000021457	C160_ld	0.129509	0.143524	0.332001
ENSSSCG00000021798	C160_ld	0.0946206	0.286144	0.490005
ENSSSCG00000023331	C160_ld	0.114498	0.196341	0.394446
ENSSSCG00000023379	C160_ld	0.124335	0.160352	0.352286
ENSSSCG00000023672	C160_ld	0.158341	0.0730961	0.229839
ENSSSCG00000024385	C160_ld	0.0171536	0.847002	0.91468
ENSSSCG00000025117	C160_ld	0.051707	0.560599	0.720585
ENSSSCG00000025264	C160_ld	0.0784157	0.377061	0.573285
ENSSSCG00000025270	C160_ld	0.0704533	0.427548	0.614769
ENSSSCG00000025303	C160_ld	0.107442	0.225536	0.427828
ENSSSCG00000025460	C160_ld	0.0557256	0.530496	0.698327
ENSSSCG00000025507	C160_ld	0.0525179	0.55446	0.71613
ENSSSCG00000026248	C160_ld	-0.0514053	0.562892	0.721931
ENSSSCG00000026457	C160_ld	0.0674003	0.447893	0.631739
ENSSSCG00000027135	C160_ld	0.0276951	0.75538	0.856375
ENSSSCG00000027922	C160_ld	-0.129011	0.145082	0.33385
ENSSSCG00000028031	C160_ld	0.097959	0.269407	0.472541
ENSSSCG00000028327	C160_ld	0.0585504	0.509833	0.682214
ENSSSCG00000028504	C160_ld	0.108755	0.219882	0.421199
ENSSSCG00000029304	C160_ld	-0.0709102	0.42455	0.612428
ENSSSCG00000029388	C160_ld	0.1579	0.0739105	0.231268
ENSSSCG00000029651	C160_ld	0.0498583	0.574716	0.730937
ENSSSCG00000030065	C160_ld	0.0234185	0.792219	0.880352
ENSSSCG00000030373	C160_ld	-0.0203053	0.819334	0.898239
ENSSSCG00000030546	C160_ld	0.111514	0.208337	0.40864
ENSSSCG00000030801	C160_ld	0.0736938	0.406548	0.597887
ENSSSCG00000031088	C160_ld	0.0646429	0.466725	0.646374
ENSSSCG00000031370	C160_ld	0.0828881	0.35037	0.549554
ENSSSCG00000031513	C160_ld	0.0439219	0.621136	0.764339
ENSSSCG00000031514	C160_ld	0.0749409	0.398631	0.592073
ENSSSCG00000031799	C160_ld	0.0246593	0.781479	0.872956
ENSSSCG00000031838	C160_ld	0.0530593	0.550379	0.713382
ENSSSCG00000032062	C160_ld	0.0940229	0.289212	0.493315
ENSSSCG00000032111	C160_ld	0.0326301	0.713547	0.828418
ENSSSCG00000032242	C160_ld	0.103357	0.243774	0.446901
ENSSSCG00000032626	C160_ld	-0.00301978	0.972906	0.985487
ENSSSCG00000032831	C160_ld	-0.177795	0.0438214	0.173203
ENSSSCG00000032967	C160_ld	0.187341	0.0335091	0.151788
ENSSSCG00000033586	C160_ld	0.0169374	0.848907	0.915465
ENSSSCG00000033697	C160_ld	0.0995774	0.261537	0.464685
ENSSSCG00000034045	C160_ld	0.0657841	0.458879	0.640175
ENSSSCG00000034448	C160_ld	0.0635236	0.474492	0.652081
ENSSSCG00000034818	C160_ld	0.0934766	0.292036	0.496009
ENSSSCG00000034838	C160_ld	0.105832	0.232604	0.435767
ENSSSCG00000034841	C160_ld	0.128324	0.147257	0.336504
ENSSSCG00000035027	C160_ld	0.0389654	0.661081	0.791571
ENSSSCG00000035757	C160_ld	0.0660925	0.456771	0.638492
ENSSSCG00000035825	C160_ld	0.0692151	0.435735	0.62172
ENSSSCG00000035904	C160_ld	0.047691	0.591475	0.742835
ENSSSCG00000036062	C160_ld	0.13593	0.124543	0.307623
ENSSSCG00000036296	C160_ld	0.0458116	0.606186	0.753304
ENSSSCG00000036705	C160_ld	0.0987253	0.26566	0.468576
ENSSSCG00000036712	C160_ld	0.0821025	0.35497	0.553732
ENSSSCG00000036852	C160_ld	0.0754949	0.395144	0.589237
ENSSSCG00000037245	C160_ld	0.0196904	0.824715	0.90182
ENSSSCG00000037395	C160_ld	0.0275554	0.756575	0.857047
ENSSSCG00000037413	C160_ld	-0.0237779	0.789104	0.878137
ENSSSCG00000037782	C160_ld	-0.0372236	0.675355	0.801597
ENSSSCG00000037912	C160_ld	-0.103062	0.245129	0.447966
ENSSSCG00000037920	C160_ld	0.0854712	0.335507	0.536721
ENSSSCG00000038359	C160_ld	0.0600129	0.499301	0.673073
ENSSSCG00000038370	C160_ld	0.10625	0.230755	0.433931
ENSSSCG00000038474	C160_ld	0.0954468	0.281939	0.48542
ENSSSCG00000038708	C160_ld	0.042977	0.628672	0.769722
ENSSSCG00000038711	C160_ld	0.113857	0.198877	0.397384
ENSSSCG00000039130	C160_ld	0.0401403	0.65152	0.78472
ENSSSCG00000039196	C160_ld	0.103651	0.242426	0.445731
ENSSSCG00000039198	C160_ld	0.119398	0.177745	0.372863
ENSSSCG00000039575	C160_ld	0.0681617	0.442769	0.627902
ENSSSCG00000039740	C160_ld	0.0140694	0.87426	0.9298
ENSSSCG00000040470	C160_ld	0.0726819	0.41304	0.603079
ENSSSCG00000040486	C160_ld	0.139855	0.113931	0.293252
ENSSSCG00000040682	C160_ld	0.0830427	0.349469	0.548829
ENSSSCG00000040777	C160_ld	0.0205181	0.817472	0.896642
ENSSSCG00000040827	C160_ld	0.0464309	0.60132	0.749276
ENSSSCG00000040929	C160_ld	0.076846	0.386716	0.581537
ENSSSCG00000015412	C160_ld	0.230164	0.00868931	0.0771357
ENSSSCG00000000359	C160_ld	0.0947431	0.285518	0.489479
ENSSSCG00000000374	C160_ld	0.124613	0.159413	0.35123
ENSSSCG00000000402	C160_ld	0.0873292	0.325068	0.526975
ENSSSCG00000000510	C160_ld	-0.0466216	0.599826	0.748214
ENSSSCG00000000529	C160_ld	-0.0690647	0.436735	0.622639
ENSSSCG00000000619	C160_ld	0.0825566	0.352307	0.55151
ENSSSCG00000000645	C160_ld	-0.0963912	0.277183	0.481185
ENSSSCG00000000746	C160_ld	0.0900415	0.310209	0.513434
ENSSSCG00000000759	C160_ld	0.248161	0.00457357	0.0573018
ENSSSCG00000001528	C160_ld	0.0773308	0.383718	0.578932
ENSSSCG00000001657	C160_ld	0.0934148	0.292357	0.496248
ENSSSCG00000001822	C160_ld	0.00295359	0.973499	0.985784
ENSSSCG00000002014	C160_ld	0.165061	0.0615779	0.209842
ENSSSCG00000002370	C160_ld	0.0201361	0.820814	0.899295
ENSSSCG00000002447	C160_ld	-0.0325014	0.714628	0.82918
ENSSSCG00000002642	C160_ld	0.201986	0.0217042	0.121135
ENSSSCG00000002672	C160_ld	0.0206196	0.816585	0.895857
ENSSSCG00000002697	C160_ld	-0.0554104	0.532828	0.700015
ENSSSCG00000002741	C160_ld	0.0458095	0.606202	0.753304
ENSSSCG00000002778	C160_ld	-0.013372	0.880445	0.934102
ENSSSCG00000002807	C160_ld	-0.0810486	0.361201	0.559113
ENSSSCG00000003147	C160_ld	0.164133	0.0630741	0.212414
ENSSSCG00000003157	C160_ld	0.114119	0.197837	0.396323
ENSSSCG00000003165	C160_ld	0.126602	0.152808	0.343518
ENSSSCG00000003384	C160_ld	-0.0642719	0.469292	0.648438
ENSSSCG00000003621	C160_ld	-0.0436696	0.623145	0.765701
ENSSSCG00000003718	C160_ld	-0.055403	0.532883	0.700015
ENSSSCG00000003738	C160_ld	0.0884073	0.319108	0.521331
ENSSSCG00000003749	C160_ld	-0.0466616	0.599512	0.748036
ENSSSCG00000003862	C160_ld	0.0309795	0.727451	0.837815
ENSSSCG00000004013	C160_ld	0.108925	0.219159	0.420301
ENSSSCG00000004196	C160_ld	0.0133091	0.881003	0.934102
ENSSSCG00000004255	C160_ld	0.169248	0.0551829	0.196995
ENSSSCG00000004373	C160_ld	-0.0417363	0.638624	0.776757
ENSSSCG00000004374	C160_ld	-0.0927417	0.295863	0.498994
ENSSSCG00000004499	C160_ld	-0.0962573	0.277854	0.481632
ENSSSCG00000004558	C160_ld	-0.00272663	0.975535	0.9868
ENSSSCG00000004745	C160_ld	0.0174221	0.844637	0.913643
ENSSSCG00000004936	C160_ld	-0.0577637	0.515546	0.686467
ENSSSCG00000004970	C160_ld	0.0190446	0.830376	0.904922
ENSSSCG00000005112	C160_ld	-0.126127	0.154366	0.345175
ENSSSCG00000005593	C160_ld	0.162812	0.0652543	0.216358
ENSSSCG00000005646	C160_ld	-0.010808	0.903244	0.947968
ENSSSCG00000005713	C160_ld	0.183574	0.0373028	0.159558
ENSSSCG00000005762	C160_ld	0.202109	0.0216228	0.120946
ENSSSCG00000005771	C160_ld	-0.0162945	0.854578	0.919438
ENSSSCG00000006141	C160_ld	0.0773166	0.383806	0.578946
ENSSSCG00000006168	C160_ld	-0.0354592	0.689934	0.811844
ENSSSCG00000006173	C160_ld	-0.0673103	0.4485	0.632199
ENSSSCG00000006263	C160_ld	-0.00160903	0.985561	0.992517
ENSSSCG00000006277	C160_ld	-0.0878143	0.322377	0.524355
ENSSSCG00000006296	C160_ld	-0.0637384	0.472996	0.650881
ENSSSCG00000006307	C160_ld	0.0608223	0.493521	0.66822
ENSSSCG00000006311	C160_ld	-0.0193655	0.827562	0.903291
ENSSSCG00000006358	C160_ld	-0.0595985	0.502273	0.675383
ENSSSCG00000006415	C160_ld	0.164519	0.0624469	0.211214
ENSSSCG00000006631	C160_ld	0.0739556	0.404879	0.597071
ENSSSCG00000006771	C160_ld	-0.0916948	0.301372	0.504528
ENSSSCG00000006887	C160_ld	0.102575	0.247376	0.450239
ENSSSCG00000006988	C160_ld	0.167959	0.0570898	0.200567
ENSSSCG00000007004	C160_ld	0.00129552	0.988374	0.994526
ENSSSCG00000007161	C160_ld	0.088206	0.320215	0.522354
ENSSSCG00000007352	C160_ld	-0.0861581	0.331623	0.532967
ENSSSCG00000007358	C160_ld	0.209836	0.0169994	0.107401
ENSSSCG00000007424	C160_ld	0.0566319	0.523821	0.692942
ENSSSCG00000007460	C160_ld	-0.00528819	0.952571	0.975153
ENSSSCG00000007472	C160_ld	0.128063	0.148087	0.337573
ENSSSCG00000007501	C160_ld	0.1284	0.147013	0.336199
ENSSSCG00000007521	C160_ld	0.0588491	0.507673	0.680299
ENSSSCG00000007530	C160_ld	0.153202	0.0830338	0.246483
ENSSSCG00000007800	C160_ld	0.131768	0.13661	0.323577
ENSSSCG00000007806	C160_ld	0.154014	0.0813946	0.243903
ENSSSCG00000007845	C160_ld	-0.0809698	0.36167	0.559499
ENSSSCG00000008058	C160_ld	-0.042145	0.635338	0.774399
ENSSSCG00000008069	C160_ld	-0.0453848	0.609548	0.756323
ENSSSCG00000008144	C160_ld	0.0674817	0.447344	0.63143
ENSSSCG00000008170	C160_ld	0.0809101	0.362025	0.559861
ENSSSCG00000008281	C160_ld	0.103136	0.244788	0.447728
ENSSSCG00000008287	C160_ld	0.0797067	0.369232	0.566074
ENSSSCG00000008289	C160_ld	-0.121467	0.170294	0.364137
ENSSSCG00000008332	C160_ld	-0.057868	0.514786	0.685962
ENSSSCG00000008349	C160_ld	0.0649628	0.464519	0.644484
ENSSSCG00000008494	C160_ld	-0.022177	0.803004	0.887394
ENSSSCG00000008572	C160_ld	0.185209	0.0356139	0.156631
ENSSSCG00000008577	C160_ld	-0.0492041	0.579752	0.734392
ENSSSCG00000008981	C160_ld	0.0299761	0.735947	0.843655
ENSSSCG00000008983	C160_ld	0.0815906	0.357988	0.555797
ENSSSCG00000009029	C160_ld	0.0956252	0.281036	0.484621
ENSSSCG00000009049	C160_ld	-0.0341076	0.70118	0.819692
ENSSSCG00000009281	C160_ld	0.0765559	0.388516	0.582897
ENSSSCG00000009373	C160_ld	-0.109398	0.217151	0.417794
ENSSSCG00000009436	C160_ld	-0.0352798	0.691422	0.812846
ENSSSCG00000009488	C160_ld	0.161743	0.0670637	0.219863
ENSSSCG00000009755	C160_ld	-0.0791481	0.372608	0.569053
ENSSSCG00000009889	C160_ld	0.103904	0.241272	0.444745
ENSSSCG00000009945	C160_ld	-0.0584603	0.510486	0.682747
ENSSSCG00000010006	C160_ld	-0.0932684	0.293117	0.496636
ENSSSCG00000010189	C160_ld	-0.0341288	0.701002	0.819663
ENSSSCG00000010251	C160_ld	-0.0632602	0.47633	0.65377
ENSSSCG00000010385	C160_ld	0.120299	0.174474	0.369578
ENSSSCG00000010448	C160_ld	-0.00867273	0.922293	0.957611
ENSSSCG00000010537	C160_ld	-0.155014	0.0794124	0.240827
ENSSSCG00000010548	C160_ld	-0.0222951	0.801976	0.886989
ENSSSCG00000010573	C160_ld	-0.0170513	0.847903	0.915239
ENSSSCG00000010639	C160_ld	0.0375328	0.672813	0.799906
ENSSSCG00000010854	C160_ld	-0.0486774	0.58382	0.736579
ENSSSCG00000010860	C160_ld	-0.0371191	0.676216	0.802153
ENSSSCG00000010874	C160_ld	-0.0732839	0.409171	0.599838
ENSSSCG00000010990	C160_ld	-0.014199	0.873111	0.929079
ENSSSCG00000011129	C160_ld	0.185483	0.0353372	0.156051
ENSSSCG00000011176	C160_ld	0.0883389	0.319484	0.521741
ENSSSCG00000011297	C160_ld	-0.129139	0.144683	0.33346
ENSSSCG00000011314	C160_ld	0.0007046	0.993677	0.996969
ENSSSCG00000011401	C160_ld	0.0663213	0.455211	0.637299
ENSSSCG00000011755	C160_ld	-0.0904718	0.307893	0.510822
ENSSSCG00000011798	C160_ld	-0.103051	0.245181	0.447989
ENSSSCG00000011822	C160_ld	-0.0603002	0.497245	0.671389
ENSSSCG00000011873	C160_ld	-0.0715596	0.42031	0.608987
ENSSSCG00000011952	C160_ld	0.063085	0.477554	0.654655
ENSSSCG00000012035	C160_ld	-0.0675844	0.446651	0.630784
ENSSSCG00000012111	C160_ld	-0.0286493	0.747231	0.851216
ENSSSCG00000012172	C160_ld	-0.188607	0.0323095	0.148708
ENSSSCG00000012566	C160_ld	-0.0361574	0.684151	0.807837
ENSSSCG00000012576	C160_ld	0.154841	0.0797532	0.241351
ENSSSCG00000012784	C160_ld	0.0685017	0.440492	0.625999
ENSSSCG00000012965	C160_ld	0.0554807	0.532307	0.699594
ENSSSCG00000012968	C160_ld	0.135414	0.125993	0.309281
ENSSSCG00000013028	C160_ld	-0.0700524	0.430189	0.617293
ENSSSCG00000013043	C160_ld	0.103519	0.243032	0.44619
ENSSSCG00000013072	C160_ld	0.155766	0.0779482	0.23841
ENSSSCG00000013107	C160_ld	-0.0315574	0.722573	0.834339
ENSSSCG00000013145	C160_ld	0.148057	0.0940363	0.26396
ENSSSCG00000013308	C160_ld	-0.0528459	0.551985	0.714215
ENSSSCG00000013331	C160_ld	-0.0208496	0.814576	0.894654
ENSSSCG00000013381	C160_ld	0.0671334	0.449697	0.632977
ENSSSCG00000013597	C160_ld	0.0935847	0.291476	0.495498
ENSSSCG00000013637	C160_ld	-0.0862781	0.330948	0.532205
ENSSSCG00000013879	C160_ld	0.00663988	0.940468	0.967748
ENSSSCG00000013906	C160_ld	0.0642596	0.469377	0.648498
ENSSSCG00000014074	C160_ld	-0.0036192	0.96753	0.982704
ENSSSCG00000014133	C160_ld	0.107189	0.226637	0.429004
ENSSSCG00000014148	C160_ld	-0.116838	0.187294	0.384305
ENSSSCG00000014579	C160_ld	-0.0958231	0.280037	0.483559
ENSSSCG00000014948	C160_ld	-0.0702308	0.429013	0.616132
ENSSSCG00000014949	C160_ld	-0.0470148	0.596749	0.746484
ENSSSCG00000015030	C160_ld	-0.0405912	0.647866	0.782427
ENSSSCG00000015034	C160_ld	-0.068128	0.442995	0.627934
ENSSSCG00000015281	C160_ld	0.105911	0.232253	0.435445
ENSSSCG00000015328	C160_ld	0.0889204	0.316296	0.518471
ENSSSCG00000015436	C160_ld	-0.0553505	0.533271	0.700119
ENSSSCG00000015462	C160_ld	0.0102934	0.90783	0.950092
ENSSSCG00000015617	C160_ld	0.247448	0.00469535	0.0579916
ENSSSCG00000015782	C160_ld	-0.00323637	0.970963	0.984765
ENSSSCG00000015784	C160_ld	-0.0817358	0.35713	0.555089
ENSSSCG00000015949	C160_ld	-0.054539	0.5393	0.705286
ENSSSCG00000016127	C160_ld	-0.0901382	0.309688	0.512848
ENSSSCG00000016128	C160_ld	0.0517079	0.560592	0.720585
ENSSSCG00000016134	C160_ld	-0.0300736	0.73512	0.843022
ENSSSCG00000016140	C160_ld	-0.00449365	0.959691	0.979017
ENSSSCG00000016338	C160_ld	0.138311	0.11802	0.298766
ENSSSCG00000016720	C160_ld	0.0899291	0.310816	0.514003
ENSSSCG00000016806	C160_ld	-0.0993621	0.262575	0.465744
ENSSSCG00000016877	C160_ld	-0.0701569	0.4295	0.616693
ENSSSCG00000016949	C160_ld	-0.0676021	0.446532	0.630713
ENSSSCG00000017063	C160_ld	0.021967	0.804832	0.888179
ENSSSCG00000017239	C160_ld	0.0911528	0.304251	0.507093
ENSSSCG00000017279	C160_ld	-0.0657312	0.459241	0.640431
ENSSSCG00000017378	C160_ld	-0.00374779	0.966377	0.982069
ENSSSCG00000017510	C160_ld	0.0899582	0.310659	0.513917
ENSSSCG00000017515	C160_ld	0.196433	0.025673	0.131912
ENSSSCG00000017540	C160_ld	0.240186	0.00611231	0.0659521
ENSSSCG00000017733	C160_ld	-0.00907583	0.918693	0.956171
ENSSSCG00000017735	C160_ld	-0.0510945	0.565258	0.723659
ENSSSCG00000017741	C160_ld	-0.105404	0.234509	0.437413
ENSSSCG00000017818	C160_ld	0.0856112	0.334713	0.536125
ENSSSCG00000017938	C160_ld	0.144509	0.102276	0.27621
ENSSSCG00000020777	C160_ld	0.0946409	0.286041	0.489905
ENSSSCG00000021359	C160_ld	0.0417828	0.638249	0.776539
ENSSSCG00000021374	C160_ld	0.0633474	0.475721	0.653142
ENSSSCG00000021746	C160_ld	-0.0745464	0.401126	0.59409
ENSSSCG00000021818	C160_ld	0.158222	0.0733159	0.230247
ENSSSCG00000021917	C160_ld	0.0874987	0.324126	0.526147
ENSSSCG00000022099	C160_ld	-0.0848724	0.338916	0.540122
ENSSSCG00000023643	C160_ld	-0.115645	0.191868	0.389418
ENSSSCG00000024162	C160_ld	0.172759	0.0502513	0.186914
ENSSSCG00000024784	C160_ld	0.0942344	0.288124	0.492061
ENSSSCG00000025152	C160_ld	-0.0427942	0.630134	0.770682
ENSSSCG00000025316	C160_ld	-0.0470917	0.596149	0.745991
ENSSSCG00000025651	C160_ld	-0.039691	0.65517	0.787392
ENSSSCG00000026894	C160_ld	0.0642885	0.469177	0.64837
ENSSSCG00000026943	C160_ld	0.0999887	0.259562	0.462492
ENSSSCG00000027007	C160_ld	-0.0608367	0.493419	0.668166
ENSSSCG00000027085	C160_ld	-0.0661561	0.456337	0.638267
ENSSSCG00000027230	C160_ld	-0.0766862	0.387707	0.582334
ENSSSCG00000027251	C160_ld	-0.0615339	0.48847	0.66423
ENSSSCG00000027403	C160_ld	0.00875855	0.921526	0.957304
ENSSSCG00000027528	C160_ld	0.0324691	0.714898	0.829315
ENSSSCG00000027865	C160_ld	-0.0745374	0.401183	0.594134
ENSSSCG00000027890	C160_ld	0.0951727	0.283329	0.487128
ENSSSCG00000027986	C160_ld	0.0303263	0.732978	0.841555
ENSSSCG00000028005	C160_ld	0.0589555	0.506904	0.679567
ENSSSCG00000028227	C160_ld	-0.00953891	0.91456	0.954197
ENSSSCG00000028372	C160_ld	0.0950491	0.283958	0.487974
ENSSSCG00000028694	C160_ld	-0.0249878	0.778643	0.870876
ENSSSCG00000028850	C160_ld	0.051756	0.560227	0.72045
ENSSSCG00000028905	C160_ld	0.0615153	0.488602	0.664344
ENSSSCG00000029066	C160_ld	0.103983	0.240912	0.4442
ENSSSCG00000029094	C160_ld	-0.000703466	0.993687	0.996969
ENSSSCG00000029697	C160_ld	0.0470506	0.59647	0.746222
ENSSSCG00000030155	C160_ld	0.0654754	0.460994	0.641576
ENSSSCG00000030241	C160_ld	-0.081567	0.358128	0.55596
ENSSSCG00000030637	C160_ld	-0.0248757	0.779611	0.871504
ENSSSCG00000030849	C160_ld	0.0594424	0.503396	0.676287
ENSSSCG00000031299	C160_ld	0.123798	0.162182	0.35431
ENSSSCG00000031316	C160_ld	0.0588211	0.507875	0.680431
ENSSSCG00000031474	C160_ld	0.10377	0.241886	0.445409
ENSSSCG00000031600	C160_ld	0.092893	0.295073	0.498406
ENSSSCG00000031899	C160_ld	0.0700695	0.430076	0.617288
ENSSSCG00000031903	C160_ld	0.0199319	0.8226	0.900564
ENSSSCG00000032053	C160_ld	-0.0653774	0.461667	0.642062
ENSSSCG00000032488	C160_ld	0.110525	0.212422	0.412747
ENSSSCG00000032494	C160_ld	-0.0530587	0.550383	0.713382
ENSSSCG00000032554	C160_ld	-0.0738187	0.405751	0.5977
ENSSSCG00000032573	C160_ld	0.0526506	0.553458	0.715087
ENSSSCG00000032605	C160_ld	-0.0244554	0.783242	0.874061
ENSSSCG00000032658	C160_ld	0.111745	0.207387	0.40752
ENSSSCG00000032662	C160_ld	0.115359	0.192976	0.390869
ENSSSCG00000032674	C160_ld	0.0723607	0.415113	0.604748
ENSSSCG00000032798	C160_ld	0.0107394	0.903855	0.948213
ENSSSCG00000032846	C160_ld	-0.0350784	0.693095	0.81408
ENSSSCG00000032910	C160_ld	-0.0151142	0.865008	0.925115
ENSSSCG00000032911	C160_ld	0.0653688	0.461726	0.642102
ENSSSCG00000033019	C160_ld	0.0573686	0.518427	0.688776
ENSSSCG00000033054	C160_ld	0.0967626	0.275327	0.479088
ENSSSCG00000033260	C160_ld	0.0871011	0.326338	0.528275
ENSSSCG00000033326	C160_ld	0.0819226	0.356029	0.554424
ENSSSCG00000033500	C160_ld	0.0766075	0.388196	0.582695
ENSSSCG00000033971	C160_ld	-0.0242429	0.785078	0.875201
ENSSSCG00000034227	C160_ld	0.0861541	0.331646	0.532967
ENSSSCG00000034278	C160_ld	-0.154229	0.0809658	0.24324
ENSSSCG00000034353	C160_ld	0.0676343	0.446314	0.630599
ENSSSCG00000034442	C160_ld	-0.00670899	0.93985	0.967592
ENSSSCG00000034566	C160_ld	0.130249	0.141232	0.329096
ENSSSCG00000034742	C160_ld	0.0508781	0.566908	0.724699
ENSSSCG00000035080	C160_ld	0.0824065	0.353186	0.552161
ENSSSCG00000035240	C160_ld	-0.0167751	0.850338	0.916209
ENSSSCG00000035249	C160_ld	-0.123558	0.163002	0.355199
ENSSSCG00000035442	C160_ld	-0.0300535	0.735291	0.843127
ENSSSCG00000035472	C160_ld	-0.0292943	0.741739	0.847533
ENSSSCG00000035673	C160_ld	-0.077593	0.382103	0.577676
ENSSSCG00000035715	C160_ld	-0.0944049	0.287249	0.491035
ENSSSCG00000036132	C160_ld	0.108952	0.219042	0.420114
ENSSSCG00000036235	C160_ld	0.103348	0.243815	0.446938
ENSSSCG00000036294	C160_ld	-0.0894767	0.313266	0.516185
ENSSSCG00000036547	C160_ld	0.154003	0.0814167	0.243903
ENSSSCG00000036796	C160_ld	0.0909881	0.305129	0.508083
ENSSSCG00000036804	C160_ld	0.16249	0.0657959	0.217263
ENSSSCG00000036966	C160_ld	0.0183354	0.836603	0.908892
ENSSSCG00000036988	C160_ld	0.138875	0.116512	0.297051
ENSSSCG00000037673	C160_ld	-0.0759626	0.392214	0.58615
ENSSSCG00000038203	C160_ld	0.109409	0.217104	0.417778
ENSSSCG00000038281	C160_ld	-0.00193526	0.982634	0.991059
ENSSSCG00000038304	C160_ld	0.0879427	0.321668	0.523796
ENSSSCG00000038323	C160_ld	0.0679625	0.444106	0.628874
ENSSSCG00000038364	C160_ld	0.0643484	0.468762	0.648066
ENSSSCG00000038384	C160_ld	0.0421559	0.635251	0.774374
ENSSSCG00000038429	C160_ld	-0.0746268	0.400617	0.593705
ENSSSCG00000038506	C160_ld	-0.111277	0.209311	0.409652
ENSSSCG00000038843	C160_ld	0.117527	0.184686	0.381383
ENSSSCG00000038918	C160_ld	0.133844	0.130486	0.315442
ENSSSCG00000039474	C160_ld	-0.0862709	0.330988	0.53223
ENSSSCG00000039695	C160_ld	-0.0485603	0.584727	0.737246
ENSSSCG00000039745	C160_ld	-0.0908999	0.3056	0.508667
ENSSSCG00000039905	C160_ld	-0.00375671	0.966297	0.982038
ENSSSCG00000040053	C160_ld	0.0400744	0.652055	0.785056
ENSSSCG00000040118	C160_ld	0.113373	0.200802	0.399556
ENSSSCG00000040317	C160_ld	-0.0956106	0.28111	0.484671
ENSSSCG00000040595	C160_ld	-0.0346948	0.696286	0.816306
ENSSSCG00000008013	C160_ld	0.235618	0.00718791	0.071139
ENSSSCG00000015973	C160_ld	-0.144931	0.101268	0.274565
ENSSSCG00000000736	C160_ld	0.0752465	0.396705	0.590805
ENSSSCG00000000783	C160_ld	-0.00577966	0.948169	0.972131
ENSSSCG00000000927	C160_ld	-0.0778357	0.380612	0.576193
ENSSSCG00000001410	C160_ld	0.0703724	0.428081	0.615411
ENSSSCG00000001424	C160_ld	0.0489726	0.581538	0.73543
ENSSSCG00000001435	C160_ld	0.132363	0.134834	0.320999
ENSSSCG00000001477	C160_ld	-0.00349865	0.968611	0.982969
ENSSSCG00000001700	C160_ld	0.0553843	0.533022	0.700073
ENSSSCG00000001852	C160_ld	0.0513922	0.562992	0.721972
ENSSSCG00000001873	C160_ld	0.112195	0.205553	0.405459
ENSSSCG00000002000	C160_ld	0.0367296	0.679425	0.804692
ENSSSCG00000002013	C160_ld	0.0949703	0.284359	0.488351
ENSSSCG00000002905	C160_ld	0.0621924	0.48382	0.660249
ENSSSCG00000003159	C160_ld	0.038976	0.660995	0.791512
ENSSSCG00000003183	C160_ld	0.116114	0.190061	0.387745
ENSSSCG00000003199	C160_ld	0.0999733	0.259635	0.462494
ENSSSCG00000003339	C160_ld	0.101062	0.254456	0.457419
ENSSSCG00000003830	C160_ld	-0.0735115	0.407713	0.5986
ENSSSCG00000003975	C160_ld	0.105824	0.232639	0.435775
ENSSSCG00000003995	C160_ld	-0.0497133	0.575831	0.731747
ENSSSCG00000004551	C160_ld	0.0392068	0.659113	0.789875
ENSSSCG00000004957	C160_ld	0.0594716	0.503185	0.676252
ENSSSCG00000005103	C160_ld	0.0630809	0.477583	0.654655
ENSSSCG00000005349	C160_ld	0.0909577	0.305291	0.508313
ENSSSCG00000005575	C160_ld	0.00278862	0.974979	0.986609
ENSSSCG00000005906	C160_ld	0.11791	0.183251	0.379554
ENSSSCG00000005914	C160_ld	0.0555877	0.531516	0.699118
ENSSSCG00000006342	C160_ld	-0.0283856	0.749481	0.852385
ENSSSCG00000006620	C160_ld	0.132872	0.133327	0.318969
ENSSSCG00000006649	C160_ld	0.0157605	0.859294	0.922293
ENSSSCG00000008194	C160_ld	0.0170592	0.847834	0.91521
ENSSSCG00000008306	C160_ld	0.100059	0.259226	0.462123
ENSSSCG00000008591	C160_ld	-0.0522433	0.556535	0.717352
ENSSSCG00000009751	C160_ld	0.187976	0.0329023	0.150181
ENSSSCG00000010319	C160_ld	-0.0483492	0.586363	0.738051
ENSSSCG00000010467	C160_ld	-0.0239958	0.787217	0.876764
ENSSSCG00000010468	C160_ld	-0.0319053	0.71964	0.832557
ENSSSCG00000011296	C160_ld	0.0151843	0.864387	0.924753
ENSSSCG00000011430	C160_ld	0.140539	0.112155	0.290407
ENSSSCG00000011949	C160_ld	0.044132	0.619466	0.762913
ENSSSCG00000012885	C160_ld	0.109564	0.216452	0.417348
ENSSSCG00000012903	C160_ld	0.0851864	0.337126	0.538267
ENSSSCG00000013630	C160_ld	0.0489931	0.58138	0.735403
ENSSSCG00000014114	C160_ld	-0.0427691	0.630334	0.770771
ENSSSCG00000014156	C160_ld	-0.0411906	0.643021	0.779556
ENSSSCG00000014204	C160_ld	-0.0192742	0.828363	0.903783
ENSSSCG00000014267	C160_ld	-0.00583956	0.947633	0.971802
ENSSSCG00000014448	C160_ld	0.0026572	0.976158	0.987104
ENSSSCG00000015099	C160_ld	0.189948	0.0310785	0.146081
ENSSSCG00000015144	C160_ld	0.208726	0.0176056	0.10908
ENSSSCG00000015309	C160_ld	-0.0512393	0.564155	0.722773
ENSSSCG00000015386	C160_ld	-0.0518998	0.559137	0.719307
ENSSSCG00000015795	C160_ld	-0.127612	0.149531	0.339369
ENSSSCG00000016073	C160_ld	-0.060648	0.494763	0.669478
ENSSSCG00000016075	C160_ld	-0.0173276	0.845469	0.91398
ENSSSCG00000016101	C160_ld	-0.0155783	0.860903	0.923149
ENSSSCG00000016216	C160_ld	0.036949	0.677617	0.80326
ENSSSCG00000016349	C160_ld	0.0346521	0.696641	0.816387
ENSSSCG00000017799	C160_ld	-0.0259964	0.769952	0.865395
ENSSSCG00000017902	C160_ld	0.0553592	0.533207	0.700091
ENSSSCG00000017929	C160_ld	0.120963	0.172088	0.366294
ENSSSCG00000020783	C160_ld	-0.0145765	0.869767	0.927135
ENSSSCG00000021371	C160_ld	-0.0373727	0.674129	0.800983
ENSSSCG00000021386	C160_ld	0.110736	0.211547	0.411774
ENSSSCG00000021698	C160_ld	0.0297314	0.738024	0.845223
ENSSSCG00000022295	C160_ld	0.04587	0.605726	0.752974
ENSSSCG00000022806	C160_ld	-0.0418413	0.637779	0.776229
ENSSSCG00000023276	C160_ld	-0.0368862	0.678135	0.803563
ENSSSCG00000023498	C160_ld	-0.00482186	0.956749	0.977172
ENSSSCG00000023596	C160_ld	0.00850742	0.923769	0.958237
ENSSSCG00000023829	C160_ld	-0.0725624	0.41381	0.603711
ENSSSCG00000024193	C160_ld	-0.0790191	0.37339	0.569662
ENSSSCG00000024424	C160_ld	-0.0530467	0.550473	0.713382
ENSSSCG00000024655	C160_ld	0.0354554	0.689965	0.811844
ENSSSCG00000024950	C160_ld	0.052666	0.553342	0.715024
ENSSSCG00000025326	C160_ld	0.0327973	0.712143	0.827538
ENSSSCG00000025486	C160_ld	0.0139212	0.875573	0.930523
ENSSSCG00000026465	C160_ld	0.0863193	0.330716	0.532031
ENSSSCG00000026724	C160_ld	-0.0146152	0.869424	0.926911
ENSSSCG00000026744	C160_ld	-0.0483055	0.586701	0.738348
ENSSSCG00000027443	C160_ld	0.126395	0.153485	0.344353
ENSSSCG00000027765	C160_ld	-0.0573524	0.518545	0.68889
ENSSSCG00000028387	C160_ld	0.0801265	0.366708	0.563695
ENSSSCG00000028446	C160_ld	0.0125972	0.887326	0.937884
ENSSSCG00000028949	C160_ld	-0.0429242	0.629094	0.769972
ENSSSCG00000029879	C160_ld	0.0145211	0.870258	0.927382
ENSSSCG00000031541	C160_ld	-0.0566489	0.523697	0.692942
ENSSSCG00000033082	C160_ld	0.126746	0.152336	0.342852
ENSSSCG00000033155	C160_ld	-0.0786192	0.37582	0.572178
ENSSSCG00000033411	C160_ld	-0.0551197	0.534983	0.701564
ENSSSCG00000033689	C160_ld	0.104436	0.23886	0.442008
ENSSSCG00000033816	C160_ld	-0.0769352	0.386163	0.581072
ENSSSCG00000033860	C160_ld	-0.0266802	0.764076	0.862086
ENSSSCG00000034521	C160_ld	-0.0559829	0.528597	0.696444
ENSSSCG00000035114	C160_ld	-0.0965478	0.276399	0.480136
ENSSSCG00000035746	C160_ld	-0.0832264	0.3484	0.548073
ENSSSCG00000036018	C160_ld	0.127593	0.149594	0.339369
ENSSSCG00000036229	C160_ld	-0.0535105	0.546988	0.710925
ENSSSCG00000036402	C160_ld	0.0590221	0.506423	0.679178
ENSSSCG00000036501	C160_ld	-0.00103046	0.990753	0.995267
ENSSSCG00000036675	C160_ld	-0.0424278	0.633069	0.772863
ENSSSCG00000037061	C160_ld	0.0912605	0.303677	0.506491
ENSSSCG00000037151	C160_ld	0.0806673	0.363472	0.561373
ENSSSCG00000038950	C160_ld	0.075473	0.395282	0.589339
ENSSSCG00000040185	C160_ld	-0.0808881	0.362156	0.559945
ENSSSCG00000006108	C160_ld	-0.0126266	0.887064	0.937846
ENSSSCG00000023272	C160_ld	0.0460536	0.604282	0.751546
ENSSSCG00000029145	C160_ld	0.0753211	0.396236	0.59027
ENSSSCG00000029741	C160_ld	0.0647958	0.46567	0.645537
ENSSSCG00000032787	C160_ld	0.120539	0.173607	0.368577
ENSSSCG00000035446	C160_ld	0.0750824	0.397739	0.591687
ENSSSCG00000001834	C160_ld	0.101023	0.254642	0.457663
ENSSSCG00000005316	C160_ld	0.122218	0.167648	0.361252
ENSSSCG00000010700	C160_ld	-0.0568272	0.522389	0.69194
ENSSSCG00000022301	C160_ld	0.0689495	0.437502	0.62336
ENSSSCG00000024676	C160_ld	0.0513397	0.563391	0.722311
ENSSSCG00000028865	C160_ld	0.0709995	0.423966	0.612096
ENSSSCG00000039882	C160_ld	0.0068299	0.938768	0.967204
ENSSSCG00000007687	C160_ld	0.15832	0.0731359	0.229917
ENSSSCG00000000036	C160_ld	-0.0290902	0.743476	0.848523
ENSSSCG00000000900	C160_ld	-0.0379574	0.669328	0.797397
ENSSSCG00000000972	C160_ld	0.146453	0.0976948	0.269433
ENSSSCG00000001041	C160_ld	-0.0882013	0.320241	0.522354
ENSSSCG00000001087	C160_ld	-0.0849568	0.338434	0.539513
ENSSSCG00000002245	C160_ld	-0.133857	0.130449	0.315387
ENSSSCG00000002712	C160_ld	0.109091	0.218452	0.419357
ENSSSCG00000002825	C160_ld	0.159436	0.071109	0.226667
ENSSSCG00000002846	C160_ld	-0.0442906	0.618207	0.761918
ENSSSCG00000004370	C160_ld	-0.0162276	0.855168	0.91975
ENSSSCG00000004403	C160_ld	-0.103484	0.243192	0.446331
ENSSSCG00000004542	C160_ld	-0.114862	0.194914	0.392975
ENSSSCG00000004730	C160_ld	-0.0833202	0.347855	0.547657
ENSSSCG00000004847	C160_ld	-0.0859107	0.333019	0.534176
ENSSSCG00000004942	C160_ld	-0.0420004	0.636499	0.775287
ENSSSCG00000005222	C160_ld	-0.135387	0.12607	0.309281
ENSSSCG00000005227	C160_ld	-0.0823682	0.35341	0.552282
ENSSSCG00000006220	C160_ld	-0.0660515	0.457051	0.638663
ENSSSCG00000006260	C160_ld	-0.0929862	0.294587	0.498024
ENSSSCG00000006261	C160_ld	-0.0900794	0.310004	0.513215
ENSSSCG00000006480	C160_ld	0.100906	0.255195	0.458249
ENSSSCG00000007046	C160_ld	-0.0476992	0.591412	0.742835
ENSSSCG00000007077	C160_ld	-0.0674247	0.447728	0.631723
ENSSSCG00000007525	C160_ld	-0.132198	0.135325	0.321882
ENSSSCG00000007854	C160_ld	-0.0395701	0.656154	0.787957
ENSSSCG00000007895	C160_ld	-0.0897835	0.311603	0.514822
ENSSSCG00000007931	C160_ld	-0.0294909	0.740067	0.846794
ENSSSCG00000008008	C160_ld	0.0857137	0.334132	0.53544
ENSSSCG00000008180	C160_ld	-0.0530543	0.550416	0.713382
ENSSSCG00000008395	C160_ld	-0.0786624	0.375558	0.571975
ENSSSCG00000008540	C160_ld	-0.128479	0.146764	0.33601
ENSSSCG00000008637	C160_ld	-0.0568824	0.521984	0.691575
ENSSSCG00000008808	C160_ld	-0.089624	0.312467	0.515462
ENSSSCG00000008890	C160_ld	-0.0710827	0.423421	0.611869
ENSSSCG00000008953	C160_ld	-0.173687	0.0490118	0.184802
ENSSSCG00000009420	C160_ld	-0.0915134	0.302334	0.505546
ENSSSCG00000009568	C160_ld	-0.121435	0.170409	0.364239
ENSSSCG00000009859	C160_ld	-0.0162046	0.855372	0.919923
ENSSSCG00000010104	C160_ld	0.112902	0.202694	0.40209
ENSSSCG00000010473	C160_ld	-0.110429	0.212823	0.413229
ENSSSCG00000010508	C160_ld	-0.0803915	0.36512	0.562542
ENSSSCG00000011250	C160_ld	0.131836	0.136408	0.323314
ENSSSCG00000011340	C160_ld	-0.0718444	0.418458	0.607518
ENSSSCG00000011645	C160_ld	-0.0532487	0.548954	0.712505
ENSSSCG00000011956	C160_ld	-0.0724744	0.414379	0.604234
ENSSSCG00000011997	C160_ld	-0.0812456	0.360031	0.558027
ENSSSCG00000012264	C160_ld	-0.0186378	0.833947	0.907063
ENSSSCG00000012415	C160_ld	-0.0709007	0.424612	0.612435
ENSSSCG00000012532	C160_ld	-0.0798604	0.368307	0.565121
ENSSSCG00000012617	C160_ld	-0.0418134	0.638003	0.776408
ENSSSCG00000012969	C160_ld	0.0963511	0.277384	0.481191
ENSSSCG00000013315	C160_ld	-0.0235281	0.791269	0.879634
ENSSSCG00000013395	C160_ld	-0.0796286	0.369703	0.56645
ENSSSCG00000013905	C160_ld	0.127677	0.149324	0.339275
ENSSSCG00000013940	C160_ld	-0.155913	0.0776641	0.237956
ENSSSCG00000014244	C160_ld	-0.0746303	0.400594	0.593705
ENSSSCG00000014903	C160_ld	-0.0583735	0.511115	0.68329
ENSSSCG00000014969	C160_ld	-0.0773442	0.383636	0.578893
ENSSSCG00000015423	C160_ld	-0.06143	0.489206	0.664641
ENSSSCG00000015712	C160_ld	-0.0996134	0.261363	0.464584
ENSSSCG00000015816	C160_ld	0.193067	0.0283691	0.139147
ENSSSCG00000015936	C160_ld	-0.136146	0.12394	0.306703
ENSSSCG00000015938	C160_ld	-0.0962328	0.277977	0.481725
ENSSSCG00000016232	C160_ld	-0.0749407	0.398632	0.592073
ENSSSCG00000016620	C160_ld	-0.107216	0.226516	0.42893
ENSSSCG00000017262	C160_ld	-0.132167	0.135418	0.322033
ENSSSCG00000017548	C160_ld	0.2125	0.0156178	0.102851
ENSSSCG00000017688	C160_ld	-0.0846072	0.340433	0.541373
ENSSSCG00000017795	C160_ld	-0.0581452	0.512772	0.684652
ENSSSCG00000020696	C160_ld	-0.0828462	0.350614	0.549743
ENSSSCG00000020870	C160_ld	-0.118811	0.179902	0.375662
ENSSSCG00000021946	C160_ld	-0.117162	0.186065	0.383107
ENSSSCG00000021977	C160_ld	-0.0649201	0.464812	0.644619
ENSSSCG00000022190	C160_ld	-0.0703368	0.428315	0.615624
ENSSSCG00000022634	C160_ld	-0.0825285	0.352471	0.551603
ENSSSCG00000022932	C160_ld	-0.041337	0.64184	0.778698
ENSSSCG00000022952	C160_ld	-0.148723	0.0925512	0.261704
ENSSSCG00000023050	C160_ld	-0.12292	0.165203	0.35796
ENSSSCG00000023178	C160_ld	0.211967	0.0158861	0.103474
ENSSSCG00000023334	C160_ld	-0.0728269	0.412106	0.602166
ENSSSCG00000023761	C160_ld	-0.0838278	0.344916	0.544938
ENSSSCG00000023850	C160_ld	-0.0803604	0.365306	0.562707
ENSSSCG00000024476	C160_ld	0.00407361	0.963456	0.980599
ENSSSCG00000024628	C160_ld	-0.0603383	0.496973	0.671119
ENSSSCG00000025228	C160_ld	-0.0182599	0.837267	0.909255
ENSSSCG00000025355	C160_ld	-0.165612	0.060703	0.208145
ENSSSCG00000025653	C160_ld	-0.048647	0.584056	0.736645
ENSSSCG00000025780	C160_ld	-0.0381453	0.667788	0.796181
ENSSSCG00000025906	C160_ld	-0.0536884	0.545655	0.710229
ENSSSCG00000025912	C160_ld	-0.0710434	0.423678	0.612043
ENSSSCG00000026079	C160_ld	-0.0724218	0.414718	0.604523
ENSSSCG00000027905	C160_ld	-0.121213	0.171197	0.365116
ENSSSCG00000029866	C160_ld	-0.105199	0.235428	0.438228
ENSSSCG00000030605	C160_ld	-0.0712154	0.422555	0.610986
ENSSSCG00000031122	C160_ld	-0.115062	0.194132	0.392097
ENSSSCG00000031261	C160_ld	-0.0573179	0.518797	0.689097
ENSSSCG00000031835	C160_ld	-0.0334429	0.706734	0.823985
ENSSSCG00000032320	C160_ld	-0.116864	0.187194	0.384271
ENSSSCG00000032621	C160_ld	-0.0505058	0.569753	0.726563
ENSSSCG00000034756	C160_ld	-0.0718626	0.41834	0.607429
ENSSSCG00000035700	C160_ld	-0.138224	0.118254	0.299006
ENSSSCG00000036005	C160_ld	-0.146439	0.0977267	0.269486
ENSSSCG00000036898	C160_ld	-0.0932853	0.293029	0.496584
ENSSSCG00000036947	C160_ld	-0.0283917	0.749428	0.852385
ENSSSCG00000037463	C160_ld	-0.129109	0.144777	0.333535
ENSSSCG00000037845	C160_ld	-0.101787	0.251047	0.454029
ENSSSCG00000038253	C160_ld	-0.141526	0.109634	0.287222
ENSSSCG00000038308	C160_ld	-0.0930673	0.294164	0.497523
ENSSSCG00000038428	C160_ld	0.114376	0.196822	0.395042
ENSSSCG00000038550	C160_ld	-0.0641058	0.470444	0.649386
ENSSSCG00000038615	C160_ld	-0.0642703	0.469303	0.648438
ENSSSCG00000038762	C160_ld	-0.118869	0.179691	0.375403
ENSSSCG00000038895	C160_ld	-0.064304	0.469069	0.648287
ENSSSCG00000039120	C160_ld	0.0198463	0.82335	0.90099
ENSSSCG00000039285	C160_ld	-0.0655922	0.460193	0.640937
ENSSSCG00000040202	C160_ld	-0.068556	0.440129	0.625566
ENSSSCG00000040570	C160_ld	-0.0646977	0.466347	0.6461
ENSSSCG00000040702	C160_ld	-0.0716728	0.419573	0.608585
ENSSSCG00000040815	C160_ld	-0.13454	0.128479	0.312314
ENSSSCG00000003006	C160_ld	0.140438	0.112418	0.290863
ENSSSCG00000010438	C160_ld	-0.134753	0.127868	0.311253
ENSSSCG00000015446	C160_ld	-0.0990088	0.264283	0.467157
ENSSSCG00000023142	C160_ld	0.194633	0.0270861	0.13579
ENSSSCG00000028517	C160_ld	-0.100945	0.255009	0.458069
ENSSSCG00000006029	C160_ld	-0.100252	0.258305	0.46144
ENSSSCG00000017420	C160_ld	0.186881	0.0339535	0.152578
ENSSSCG00000002557	C160_ld	0.222231	0.0113665	0.0875305
ENSSSCG00000021557	C160_ld	0.239005	0.00637571	0.0674354
ENSSSCG00000028052	C160_ld	0.192109	0.0291788	0.141205
ENSSSCG00000011449	C160_ld	-0.16288	0.0651402	0.216258
ENSSSCG00000032428	C160_ld	0.233583	0.00771881	0.0732365
ENSSSCG00000006110	C160_ld	-0.069343	0.434885	0.62124
ENSSSCG00000025107	C160_ld	-0.0739349	0.405011	0.597071
ENSSSCG00000009309	C160_ld	0.198041	0.0244649	0.129263
ENSSSCG00000017761	C160_ld	0.177484	0.044197	0.174163
ENSSSCG00000003366	C160_ld	0.276153	0.00153596	0.033064
ENSSSCG00000003421	C160_ld	0.220246	0.0121403	0.0906618
ENSSSCG00000002921	C160_ld	0.182193	0.0387805	0.162528
ENSSSCG00000005679	C160_ld	0.173521	0.0492318	0.185096
ENSSSCG00000010158	C160_ld	-0.0971031	0.273633	0.47715
ENSSSCG00000010200	C160_ld	-0.112454	0.204502	0.404341
ENSSSCG00000010682	C160_ld	-0.0977318	0.270525	0.473534
ENSSSCG00000014235	C160_ld	0.207271	0.018429	0.111501
ENSSSCG00000025775	C160_ld	-0.139475	0.114927	0.294938
ENSSSCG00000027746	C160_ld	-0.0554023	0.532888	0.700015
ENSSSCG00000036904	C160_ld	0.334091	0.000109103	0.0105735
ENSSSCG00000040264	C160_ld	0.166073	0.0599782	0.206688
ENSSSCG00000038829	C160_ld	0.226881	0.0097211	0.0813072
ENSSSCG00000017356	C160_ld	0.206746	0.0187337	0.112278
ENSSSCG00000011196	C160_ld	-0.137853	0.119254	0.300482
ENSSSCG00000032498	C160_ld	-0.135101	0.126879	0.310222
ENSSSCG00000013584	C160_ld	0.242319	0.00566115	0.064015
ENSSSCG00000011613	C160_ld	0.199678	0.0232846	0.125814
ENSSSCG00000008368	C160_ld	-0.137871	0.119205	0.300482
ENSSSCG00000000546	C160_ld	0.164812	0.0619762	0.210511
ENSSSCG00000000694	C160_ld	0.0807344	0.363072	0.560876
ENSSSCG00000000767	C160_ld	-0.0485177	0.585057	0.737489
ENSSSCG00000000843	C160_ld	-0.100041	0.259313	0.462164
ENSSSCG00000001000	C160_ld	-0.0837546	0.345338	0.545373
ENSSSCG00000001024	C160_ld	-0.0463353	0.60207	0.749819
ENSSSCG00000001057	C160_ld	-0.0406137	0.647684	0.782339
ENSSSCG00000001073	C160_ld	-0.158454	0.0728888	0.229542
ENSSSCG00000001209	C160_ld	-0.0431649	0.62717	0.768477
ENSSSCG00000001342	C160_ld	0.0157355	0.859514	0.922437
ENSSSCG00000001488	C160_ld	-0.0233213	0.793062	0.880897
ENSSSCG00000001500	C160_ld	0.157492	0.0746682	0.23252
ENSSSCG00000001579	C160_ld	0.0533469	0.548217	0.712002
ENSSSCG00000001582	C160_ld	-0.0464667	0.60104	0.749144
ENSSSCG00000001638	C160_ld	-0.0746499	0.40047	0.593582
ENSSSCG00000001732	C160_ld	-0.126014	0.154739	0.345651
ENSSSCG00000001905	C160_ld	0.0159634	0.857501	0.921382
ENSSSCG00000001955	C160_ld	-0.0412371	0.642646	0.779324
ENSSSCG00000001971	C160_ld	-0.029519	0.739828	0.84658
ENSSSCG00000002127	C160_ld	0.0324745	0.714854	0.829307
ENSSSCG00000002243	C160_ld	0.0176262	0.842841	0.912661
ENSSSCG00000002314	C160_ld	0.0841348	0.343145	0.543549
ENSSSCG00000002354	C160_ld	-0.000333642	0.997006	0.998813
ENSSSCG00000002374	C160_ld	-0.0454525	0.609014	0.756098
ENSSSCG00000002434	C160_ld	0.00776559	0.930399	0.962324
ENSSSCG00000002502	C160_ld	0.0100134	0.910327	0.951398
ENSSSCG00000002740	C160_ld	-0.0129252	0.884412	0.936097
ENSSSCG00000002748	C160_ld	0.00623973	0.94405	0.969803
ENSSSCG00000002805	C160_ld	-0.10607	0.231552	0.434783
ENSSSCG00000003531	C160_ld	-0.00457697	0.958944	0.978596
ENSSSCG00000003572	C160_ld	0.207057	0.0185528	0.111844
ENSSSCG00000003580	C160_ld	0.0175694	0.84334	0.913018
ENSSSCG00000003728	C160_ld	-0.027112	0.760372	0.85967
ENSSSCG00000003797	C160_ld	0.0780548	0.379268	0.575092
ENSSSCG00000004023	C160_ld	0.0200726	0.821369	0.899674
ENSSSCG00000004121	C160_ld	-0.00681451	0.938906	0.967228
ENSSSCG00000004480	C160_ld	-0.0401151	0.651725	0.784821
ENSSSCG00000004487	C160_ld	-0.0320492	0.71843	0.831767
ENSSSCG00000004522	C160_ld	-0.00959494	0.91406	0.953883
ENSSSCG00000004543	C160_ld	0.0171808	0.846762	0.914551
ENSSSCG00000004570	C160_ld	-0.0128237	0.885313	0.936728
ENSSSCG00000004684	C160_ld	0.0469417	0.597321	0.746802
ENSSSCG00000004711	C160_ld	0.054033	0.543076	0.70811
ENSSSCG00000004731	C160_ld	0.0644533	0.468036	0.647437
ENSSSCG00000004748	C160_ld	-0.0407596	0.646503	0.781661
ENSSSCG00000004802	C160_ld	0.00120231	0.989211	0.994866
ENSSSCG00000004821	C160_ld	-0.0349877	0.69385	0.81445
ENSSSCG00000004903	C160_ld	0.104031	0.240697	0.444091
ENSSSCG00000005065	C160_ld	0.0237345	0.78948	0.878383
ENSSSCG00000005287	C160_ld	0.128764	0.145861	0.334981
ENSSSCG00000005366	C160_ld	-0.00897911	0.919556	0.956503
ENSSSCG00000005367	C160_ld	-0.0431748	0.627091	0.76845
ENSSSCG00000005370	C160_ld	-0.0871758	0.325922	0.5278
ENSSSCG00000005475	C160_ld	-0.0835418	0.34657	0.546556
ENSSSCG00000005601	C160_ld	-0.08525	0.336763	0.538009
ENSSSCG00000005602	C160_ld	-0.0356571	0.688293	0.81081
ENSSSCG00000005731	C160_ld	0.0283467	0.749812	0.852537
ENSSSCG00000005832	C160_ld	0.0704667	0.42746	0.614684
ENSSSCG00000005959	C160_ld	-0.114412	0.196681	0.394871
ENSSSCG00000006054	C160_ld	-0.041461	0.64084	0.77828
ENSSSCG00000006082	C160_ld	0.162666	0.0654993	0.216802
ENSSSCG00000006194	C160_ld	0.00320672	0.971229	0.98484
ENSSSCG00000006345	C160_ld	0.124344	0.160324	0.35226
ENSSSCG00000006386	C160_ld	-0.0237793	0.789092	0.878137
ENSSSCG00000006766	C160_ld	-0.0149042	0.866866	0.925727
ENSSSCG00000006926	C160_ld	-0.0804925	0.364516	0.562095
ENSSSCG00000007043	C160_ld	-0.02639	0.766568	0.863244
ENSSSCG00000007076	C160_ld	-0.079882	0.368177	0.565058
ENSSSCG00000007109	C160_ld	-0.0249768	0.778738	0.870898
ENSSSCG00000007246	C160_ld	0.00183552	0.983529	0.991276
ENSSSCG00000007248	C160_ld	0.0120346	0.892326	0.941392
ENSSSCG00000007475	C160_ld	-0.0100569	0.909939	0.951148
ENSSSCG00000007617	C160_ld	-0.0548933	0.536664	0.702755
ENSSSCG00000007735	C160_ld	-0.112552	0.204106	0.403884
ENSSSCG00000007780	C160_ld	-0.0451402	0.611479	0.757624
ENSSSCG00000007788	C160_ld	-0.051091	0.565285	0.723659
ENSSSCG00000007943	C160_ld	-0.14828	0.0935358	0.263067
ENSSSCG00000008119	C160_ld	0.0152905	0.863449	0.924308
ENSSSCG00000008352	C160_ld	-0.0773513	0.383592	0.578867
ENSSSCG00000008412	C160_ld	-0.0427103	0.630805	0.771143
ENSSSCG00000008414	C160_ld	-0.0930967	0.29401	0.497481
ENSSSCG00000008423	C160_ld	-0.0487623	0.583164	0.735999
ENSSSCG00000008466	C160_ld	-0.0300892	0.734988	0.843022
ENSSSCG00000008478	C160_ld	-0.0408425	0.645834	0.781535
ENSSSCG00000008535	C160_ld	-0.193389	0.028101	0.138136
ENSSSCG00000008624	C160_ld	-0.064052	0.470817	0.649651
ENSSSCG00000009414	C160_ld	-0.0540869	0.542673	0.707757
ENSSSCG00000009491	C160_ld	-0.0655828	0.460258	0.640974
ENSSSCG00000009528	C160_ld	-0.0597978	0.500843	0.674303
ENSSSCG00000009540	C160_ld	0.00100952	0.990941	0.9953
ENSSSCG00000009628	C160_ld	0.0271664	0.759906	0.859332
ENSSSCG00000009681	C160_ld	-0.00160421	0.985605	0.992517
ENSSSCG00000009826	C160_ld	0.0626783	0.480403	0.657336
ENSSSCG00000009836	C160_ld	-0.000846855	0.9924	0.996113
ENSSSCG00000009978	C160_ld	-0.0104379	0.906542	0.9495
ENSSSCG00000010054	C160_ld	0.0561623	0.527275	0.695836
ENSSSCG00000010174	C160_ld	0.0267348	0.763608	0.861984
ENSSSCG00000010190	C160_ld	0.0989953	0.264349	0.467165
ENSSSCG00000010248	C160_ld	-0.0230712	0.795232	0.882168
ENSSSCG00000010314	C160_ld	-0.0936645	0.291063	0.495188
ENSSSCG00000010329	C160_ld	0.0209067	0.814077	0.894243
ENSSSCG00000010345	C160_ld	-0.0348189	0.695253	0.815517
ENSSSCG00000010380	C160_ld	-0.105582	0.233717	0.436841
ENSSSCG00000010484	C160_ld	-0.0623376	0.482797	0.659231
ENSSSCG00000010541	C160_ld	0.0291755	0.742749	0.8481
ENSSSCG00000010576	C160_ld	-0.102055	0.249794	0.452651
ENSSSCG00000010690	C160_ld	-0.00387278	0.965256	0.981538
ENSSSCG00000010882	C160_ld	-0.0331032	0.709579	0.825673
ENSSSCG00000011312	C160_ld	0.0283372	0.749893	0.852537
ENSSSCG00000011390	C160_ld	0.00782939	0.929829	0.961954
ENSSSCG00000011425	C160_ld	0.0354392	0.6901	0.811859
ENSSSCG00000011461	C160_ld	0.0290137	0.744126	0.848995
ENSSSCG00000011959	C160_ld	0.133022	0.132885	0.318337
ENSSSCG00000012486	C160_ld	-0.0946327	0.286083	0.489938
ENSSSCG00000012679	C160_ld	-0.0103295	0.907508	0.949956
ENSSSCG00000013176	C160_ld	-0.0316186	0.722057	0.833891
ENSSSCG00000013232	C160_ld	-0.0753325	0.396165	0.590223
ENSSSCG00000013249	C160_ld	-0.022132	0.803395	0.887431
ENSSSCG00000013257	C160_ld	0.0154022	0.86246	0.923961
ENSSSCG00000013262	C160_ld	0.0247734	0.780494	0.872082
ENSSSCG00000013298	C160_ld	-0.0978784	0.269803	0.472783
ENSSSCG00000013863	C160_ld	-0.0548769	0.536786	0.702836
ENSSSCG00000013989	C160_ld	0.101959	0.250242	0.45307
ENSSSCG00000014082	C160_ld	-0.0380222	0.668796	0.796941
ENSSSCG00000014239	C160_ld	-0.0060478	0.945768	0.970875
ENSSSCG00000014288	C160_ld	0.0246826	0.781278	0.872777
ENSSSCG00000014338	C160_ld	-0.0660912	0.45678	0.638492
ENSSSCG00000014364	C160_ld	-0.00108298	0.990282	0.995196
ENSSSCG00000014376	C160_ld	0.0116182	0.89603	0.943416
ENSSSCG00000014427	C160_ld	0.0334606	0.706586	0.823947
ENSSSCG00000014558	C160_ld	-0.122385	0.167064	0.360535
ENSSSCG00000015095	C160_ld	0.00508088	0.954429	0.97603
ENSSSCG00000015286	C160_ld	0.0649591	0.464544	0.644484
ENSSSCG00000015443	C160_ld	-0.0999782	0.259612	0.462494
ENSSSCG00000015537	C160_ld	-0.00907829	0.918671	0.956171
ENSSSCG00000015539	C160_ld	0.081905	0.356133	0.554424
ENSSSCG00000015694	C160_ld	-0.035035	0.693456	0.814274
ENSSSCG00000015695	C160_ld	-0.00334048	0.970029	0.984199
ENSSSCG00000015721	C160_ld	0.00872459	0.921829	0.957415
ENSSSCG00000015833	C160_ld	-0.0584983	0.51021	0.682543
ENSSSCG00000015862	C160_ld	0.060901	0.492961	0.667798
ENSSSCG00000016070	C160_ld	0.0190058	0.830717	0.904976
ENSSSCG00000016109	C160_ld	0.000139716	0.998746	0.999491
ENSSSCG00000016346	C160_ld	0.0786979	0.375341	0.571723
ENSSSCG00000016448	C160_ld	0.204664	0.0199869	0.115937
ENSSSCG00000016563	C160_ld	-0.0686484	0.439511	0.625019
ENSSSCG00000016817	C160_ld	-0.0509414	0.566425	0.724404
ENSSSCG00000016866	C160_ld	0.0284346	0.749062	0.852233
ENSSSCG00000017296	C160_ld	0.199128	0.0236757	0.126955
ENSSSCG00000017316	C160_ld	-0.0186808	0.83357	0.906836
ENSSSCG00000017505	C160_ld	-0.0734922	0.407837	0.5987
ENSSSCG00000017877	C160_ld	0.0809383	0.361858	0.559685
ENSSSCG00000017890	C160_ld	-0.0222953	0.801974	0.886989
ENSSSCG00000020710	C160_ld	0.0442008	0.618921	0.762442
ENSSSCG00000021203	C160_ld	-0.044765	0.614447	0.759635
ENSSSCG00000021802	C160_ld	-0.0980152	0.269131	0.472366
ENSSSCG00000022101	C160_ld	0.0348665	0.694857	0.815276
ENSSSCG00000022131	C160_ld	-0.00808112	0.927578	0.960521
ENSSSCG00000022396	C160_ld	-0.0496157	0.576581	0.732138
ENSSSCG00000022616	C160_ld	-0.0261799	0.768374	0.864391
ENSSSCG00000022689	C160_ld	-0.0690536	0.436809	0.622661
ENSSSCG00000022947	C160_ld	-0.048246	0.587163	0.738842
ENSSSCG00000023978	C160_ld	0.0971353	0.273473	0.477023
ENSSSCG00000024000	C160_ld	0.174366	0.0481197	0.183078
ENSSSCG00000024081	C160_ld	-0.0318973	0.719708	0.832557
ENSSSCG00000024257	C160_ld	-0.0654718	0.461019	0.641576
ENSSSCG00000024564	C160_ld	-0.0660525	0.457044	0.638663
ENSSSCG00000024618	C160_ld	-0.0501792	0.572255	0.728799
ENSSSCG00000025820	C160_ld	-0.0543785	0.540497	0.706207
ENSSSCG00000025921	C160_ld	-0.0333168	0.707789	0.824633
ENSSSCG00000025924	C160_ld	0.158352	0.073077	0.229833
ENSSSCG00000025984	C160_ld	-0.0523124	0.556012	0.717209
ENSSSCG00000026034	C160_ld	-0.0635563	0.474264	0.651851
ENSSSCG00000026344	C160_ld	0.0711964	0.422679	0.611124
ENSSSCG00000026622	C160_ld	-0.0610555	0.491863	0.666858
ENSSSCG00000026719	C160_ld	-0.047001	0.596857	0.746559
ENSSSCG00000026959	C160_ld	-0.0371124	0.676271	0.802153
ENSSSCG00000027723	C160_ld	-0.0514069	0.562879	0.721931
ENSSSCG00000027812	C160_ld	0.13725	0.120893	0.302574
ENSSSCG00000028015	C160_ld	0.166125	0.0598972	0.206508
ENSSSCG00000028488	C160_ld	0.0800667	0.367067	0.563985
ENSSSCG00000028600	C160_ld	-0.00276279	0.975211	0.986704
ENSSSCG00000028679	C160_ld	-0.0067875	0.939147	0.967318
ENSSSCG00000028973	C160_ld	-0.0108955	0.902465	0.947402
ENSSSCG00000028983	C160_ld	-0.15369	0.0820446	0.244996
ENSSSCG00000029392	C160_ld	0.233826	0.00765372	0.0730387
ENSSSCG00000029464	C160_ld	0.0443062	0.618083	0.761848
ENSSSCG00000029711	C160_ld	-0.000694162	0.993771	0.996969
ENSSSCG00000030174	C160_ld	-0.00117006	0.9895	0.994971
ENSSSCG00000030211	C160_ld	0.0093399	0.916336	0.955118
ENSSSCG00000030415	C160_ld	-0.0424897	0.632573	0.772564
ENSSSCG00000031360	C160_ld	0.00297415	0.973315	0.985762
ENSSSCG00000031940	C160_ld	0.111124	0.209942	0.4104
ENSSSCG00000032637	C160_ld	0.145648	0.0995702	0.272051
ENSSSCG00000032645	C160_ld	-0.0517407	0.560344	0.720557
ENSSSCG00000033278	C160_ld	0.0221824	0.802957	0.887387
ENSSSCG00000033402	C160_ld	-0.119524	0.177287	0.372464
ENSSSCG00000033690	C160_ld	0.0243151	0.784455	0.875141
ENSSSCG00000033700	C160_ld	-0.0541421	0.542261	0.70752
ENSSSCG00000033791	C160_ld	-0.0537642	0.545087	0.709913
ENSSSCG00000033944	C160_ld	-0.0514572	0.562497	0.72189
ENSSSCG00000034706	C160_ld	-0.0669217	0.45113	0.634121
ENSSSCG00000034820	C160_ld	0.17493	0.0473893	0.1816
ENSSSCG00000034835	C160_ld	-0.0529991	0.550831	0.71367
ENSSSCG00000035006	C160_ld	-0.11626	0.1895	0.38697
ENSSSCG00000035066	C160_ld	0.094701	0.285733	0.489613
ENSSSCG00000035119	C160_ld	0.0217934	0.806344	0.88907
ENSSSCG00000035762	C160_ld	-0.0559739	0.528663	0.696444
ENSSSCG00000035771	C160_ld	-0.0236765	0.789983	0.878587
ENSSSCG00000036469	C160_ld	-0.0990543	0.264063	0.466979
ENSSSCG00000036494	C160_ld	-0.0313302	0.724489	0.835832
ENSSSCG00000036610	C160_ld	-0.0202078	0.820186	0.898837
ENSSSCG00000036684	C160_ld	0.026315	0.767212	0.863582
ENSSSCG00000036741	C160_ld	-0.154867	0.079702	0.241333
ENSSSCG00000037451	C160_ld	-0.0150008	0.866011	0.925614
ENSSSCG00000037719	C160_ld	-0.0256844	0.772637	0.866915
ENSSSCG00000037900	C160_ld	0.0881611	0.320463	0.522428
ENSSSCG00000038181	C160_ld	-0.0387581	0.662774	0.792581
ENSSSCG00000038252	C160_ld	0.0764394	0.389241	0.583453
ENSSSCG00000038478	C160_ld	0.0265666	0.765051	0.8622
ENSSSCG00000038533	C160_ld	-0.026754	0.763442	0.861869
ENSSSCG00000039290	C160_ld	-0.105939	0.232128	0.435331
ENSSSCG00000039342	C160_ld	0.132395	0.134737	0.320947
ENSSSCG00000039763	C160_ld	0.152578	0.0843108	0.248862
ENSSSCG00000039769	C160_ld	0.0515356	0.561901	0.721442
ENSSSCG00000039888	C160_ld	-0.0373145	0.674608	0.801065
ENSSSCG00000040087	C160_ld	-0.00667378	0.940165	0.967658
ENSSSCG00000040288	C160_ld	0.174375	0.0481088	0.18307
ENSSSCG00000040425	C160_ld	-0.0258576	0.771146	0.866192
ENSSSCG00000040433	C160_ld	-0.0834613	0.347036	0.54693
ENSSSCG00000040743	C160_ld	-0.061369	0.489638	0.664933
ENSSSCG00000012459	C180_ld	-0.109267	0.217708	0.418515
ENSSSCG00000017539	C180_ld	0.184891	0.0359368	0.157082
ENSSSCG00000031851	C180_ld	0.229376	0.00892765	0.0780787
ENSSSCG00000035791	C180_ld	0.228687	0.00914079	0.0787903
ENSSSCG00000031174	C180_ld	0.335488	0.000101666	0.0102246
ENSSSCG00000020871	C180_ld	0.27368	0.00169936	0.0348678
ENSSSCG00000030368	C180_ld	-0.139372	0.115197	0.295419
ENSSSCG00000001844	C180_ld	0.0489675	0.581578	0.735437
ENSSSCG00000017801	C180_ld	0.0611438	0.491236	0.666302
ENSSSCG00000017498	C180_ld	0.0300757	0.735103	0.843022
ENSSSCG00000013056	C180_ld	-0.0343063	0.699522	0.818467
ENSSSCG00000010529	C180_ld	0.128714	0.146019	0.335072
ENSSSCG00000040464	C180_ld	-0.0132543	0.881489	0.934386
ENSSSCG00000005272	C180_ld	0.0175576	0.843444	0.913018
ENSSSCG00000005313	C180_ld	0.0819459	0.355892	0.554333
ENSSSCG00000032561	C180_ld	0.0708753	0.424779	0.612473
ENSSSCG00000000077	C180_ld	0.201847	0.0217965	0.121442
ENSSSCG00000010564	C180_ld	0.193827	0.0277401	0.137503
ENSSSCG00000028530	C180_ld	0.236005	0.00709075	0.0706942
ENSSSCG00000032407	C180_ld	0.322915	0.000189653	0.0136131
ENSSSCG00000034216	C180_ld	0.203068	0.0209958	0.118932
ENSSSCG00000040721	C180_ld	0.288924	0.000897868	0.0257966
ENSSSCG00000010070	C180_ld	0.197609	0.0247845	0.130055
ENSSSCG00000014625	C180_ld	0.2164	0.0137714	0.0966295
ENSSSCG00000003136	C180_ld	0.194918	0.0268584	0.135091
ENSSSCG00000028723	C180_ld	0.22532	0.0102482	0.0835665
ENSSSCG00000015271	C180_ld	0.240482	0.00604797	0.0656923
ENSSSCG00000016339	C180_ld	0.152345	0.0847911	0.249604
ENSSSCG00000016379	C180_ld	0.151328	0.0869157	0.253139
ENSSSCG00000017190	C180_ld	0.171823	0.0515295	0.189757
ENSSSCG00000003132	C180_ld	0.214171	0.0148018	0.0999949
ENSSSCG00000013511	C180_ld	0.20545	0.0195057	0.114451
ENSSSCG00000008858	C180_ld	-0.234932	0.00736323	0.0719625
ENSSSCG00000013639	C180_ld	0.190527	0.0305598	0.144815
ENSSSCG00000001619	C180_ld	0.201334	0.0221413	0.122474
ENSSSCG00000014540	C180_ld	0.214058	0.0148559	0.100106
ENSSSCG00000017143	C180_ld	0.270389	0.00194128	0.0369688
ENSSSCG00000026387	C180_ld	0.317228	0.000249257	0.0148641
ENSSSCG00000036387	C180_ld	-0.187117	0.0337252	0.152319
ENSSSCG00000003143	C180_ld	0.329622	0.000136451	0.0119088
ENSSSCG00000008040	C180_ld	0.204234	0.0202547	0.116794
ENSSSCG00000017338	C180_ld	0.264398	0.00246316	0.0421566
ENSSSCG00000000466	C180_ld	-0.217729	0.0131875	0.0949536
ENSSSCG00000015557	C180_ld	-0.336823	9.49993e-05	0.00998547
ENSSSCG00000005455	C180_ld	0.0615132	0.488616	0.664344
ENSSSCG00000004340	C180_ld	-0.114273	0.197227	0.395559
ENSSSCG00000006850	C180_ld	-0.0254098	0.775003	0.868933
ENSSSCG00000008422	C180_ld	-0.049076	0.58074	0.734961
ENSSSCG00000009096	C180_ld	-0.0170261	0.848125	0.915303
ENSSSCG00000011046	C180_ld	0.0392973	0.658375	0.789493
ENSSSCG00000011690	C180_ld	-0.0387808	0.662588	0.792403
ENSSSCG00000014920	C180_ld	0.00875865	0.921525	0.957304
ENSSSCG00000015268	C180_ld	0.0251349	0.777374	0.870061
ENSSSCG00000015766	C180_ld	0.0481485	0.58792	0.739578
ENSSSCG00000021082	C180_ld	0.197913	0.0245593	0.129451
ENSSSCG00000021206	C180_ld	-0.0312328	0.725311	0.836511
ENSSSCG00000036403	C180_ld	0.0715388	0.420445	0.609003
ENSSSCG00000038232	C180_ld	0.0407785	0.646351	0.781661
ENSSSCG00000040631	C180_ld	0.00758635	0.932001	0.963164
ENSSSCG00000001875	C180_ld	0.0445499	0.616151	0.76069
ENSSSCG00000027404	C180_ld	0.0883667	0.319331	0.521574
ENSSSCG00000003590	C180_ld	0.190111	0.0309316	0.145742
ENSSSCG00000011848	C180_ld	-0.136827	0.122053	0.304214
ENSSSCG00000005007	C180_ld	-0.12622	0.15406	0.344959
ENSSSCG00000016714	C180_ld	-0.214074	0.0148482	0.100086
ENSSSCG00000012494	C180_ld	-0.215828	0.0140296	0.0975592
ENSSSCG00000036932	C180_ld	0.235926	0.00711047	0.0707506
ENSSSCG00000005425	C180_ld	-0.0466734	0.59942	0.748036
ENSSSCG00000009039	C180_ld	-0.117206	0.185896	0.382889
ENSSSCG00000031228	C180_ld	0.0444258	0.617134	0.761073
ENSSSCG00000036783	C180_ld	-0.0920886	0.299292	0.502457
ENSSSCG00000006729	C180_ld	0.101746	0.251241	0.454189
ENSSSCG00000006354	C180_ld	-0.105393	0.234559	0.437413
ENSSSCG00000011197	C180_ld	-0.078122	0.378857	0.57459
ENSSSCG00000025751	C180_ld	-0.164926	0.0617928	0.210174
ENSSSCG00000036358	C180_ld	0.219151	0.0125865	0.0924156
ENSSSCG00000007064	C180_ld	-0.150341	0.0890178	0.256297
ENSSSCG00000015889	C180_ld	-0.187719	0.0331469	0.15088
ENSSSCG00000032203	C180_ld	0.195563	0.0263483	0.133896
ENSSSCG00000036236	C180_ld	0.0882866	0.319772	0.521896
ENSSSCG00000022693	C180_ld	0.220562	0.0120139	0.0901781
ENSSSCG00000001062	C180_ld	0.217096	0.0134628	0.0957702
ENSSSCG00000000591	C180_ld	0.248217	0.00456408	0.0572776
ENSSSCG00000021059	C180_ld	0.0394297	0.657297	0.788712
ENSSSCG00000038044	C180_ld	0.195321	0.0265388	0.134362
ENSSSCG00000039797	C180_ld	0.121846	0.168955	0.362876
ENSSSCG00000024917	C180_ld	0.310519	0.000341708	0.0168659
ENSSSCG00000000116	C180_ld	0.0287002	0.746797	0.850957
ENSSSCG00000000274	C180_ld	0.0649862	0.464357	0.644466
ENSSSCG00000000955	C180_ld	0.130178	0.141449	0.329309
ENSSSCG00000000994	C180_ld	0.0588115	0.507945	0.680451
ENSSSCG00000001511	C180_ld	0.107265	0.226304	0.428717
ENSSSCG00000001531	C180_ld	0.0366064	0.680442	0.805447
ENSSSCG00000002036	C180_ld	-0.0192517	0.82856	0.903814
ENSSSCG00000002767	C180_ld	-0.0430642	0.627974	0.769093
ENSSSCG00000003042	C180_ld	0.120069	0.175305	0.37046
ENSSSCG00000003061	C180_ld	0.0053388	0.952118	0.974875
ENSSSCG00000003150	C180_ld	0.124312	0.160432	0.352381
ENSSSCG00000003348	C180_ld	0.143454	0.104832	0.280223
ENSSSCG00000004002	C180_ld	0.173771	0.048901	0.184611
ENSSSCG00000004092	C180_ld	0.112096	0.205954	0.406006
ENSSSCG00000004945	C180_ld	-0.00774456	0.930587	0.962409
ENSSSCG00000005310	C180_ld	0.100049	0.259273	0.462164
ENSSSCG00000005373	C180_ld	0.0179868	0.839668	0.910963
ENSSSCG00000005648	C180_ld	-0.00579662	0.948017	0.972067
ENSSSCG00000005738	C180_ld	0.0626746	0.48043	0.657336
ENSSSCG00000006468	C180_ld	-0.0154409	0.862119	0.9238
ENSSSCG00000007160	C180_ld	0.041373	0.64155	0.778553
ENSSSCG00000007344	C180_ld	0.0317891	0.72062	0.833271
ENSSSCG00000007478	C180_ld	0.141724	0.109131	0.28661
ENSSSCG00000007669	C180_ld	0.0788545	0.374389	0.570758
ENSSSCG00000007688	C180_ld	0.0297502	0.737865	0.84513
ENSSSCG00000008009	C180_ld	0.119588	0.177053	0.372386
ENSSSCG00000008305	C180_ld	0.106761	0.228506	0.4311
ENSSSCG00000008516	C180_ld	-0.00427938	0.961611	0.979623
ENSSSCG00000008659	C180_ld	0.00877227	0.921403	0.957304
ENSSSCG00000008729	C180_ld	0.0445901	0.615832	0.760515
ENSSSCG00000009249	C180_ld	-0.00502682	0.954913	0.976246
ENSSSCG00000009759	C180_ld	0.0432945	0.626136	0.767805
ENSSSCG00000009880	C180_ld	-0.12503	0.158012	0.349769
ENSSSCG00000009903	C180_ld	-0.123254	0.16405	0.356465
ENSSSCG00000010007	C180_ld	-0.127155	0.151008	0.341043
ENSSSCG00000010650	C180_ld	0.012051	0.89218	0.941348
ENSSSCG00000010728	C180_ld	0.157005	0.0755818	0.234041
ENSSSCG00000011056	C180_ld	0.0559805	0.528615	0.696444
ENSSSCG00000011201	C180_ld	0.0369513	0.677598	0.80326
ENSSSCG00000011454	C180_ld	-0.0621244	0.484299	0.660618
ENSSSCG00000012116	C180_ld	0.119537	0.17724	0.372464
ENSSSCG00000012238	C180_ld	0.115903	0.19087	0.388481
ENSSSCG00000012323	C180_ld	0.0690081	0.437112	0.622969
ENSSSCG00000012399	C180_ld	0.0137928	0.876712	0.931438
ENSSSCG00000012689	C180_ld	0.0748084	0.399468	0.592771
ENSSSCG00000012918	C180_ld	0.0310459	0.72689	0.837612
ENSSSCG00000012966	C180_ld	-0.00404763	0.963689	0.980599
ENSSSCG00000013034	C180_ld	0.0676005	0.446542	0.630713
ENSSSCG00000013230	C180_ld	0.0149233	0.866697	0.925674
ENSSSCG00000013661	C180_ld	0.102659	0.246987	0.449909
ENSSSCG00000013747	C180_ld	0.115059	0.194146	0.392097
ENSSSCG00000013830	C180_ld	-0.0614312	0.489197	0.664641
ENSSSCG00000013889	C180_ld	0.145981	0.098792	0.271065
ENSSSCG00000013919	C180_ld	0.147182	0.0960188	0.266998
ENSSSCG00000014080	C180_ld	-0.108489	0.221019	0.422546
ENSSSCG00000014100	C180_ld	0.0365163	0.681186	0.805876
ENSSSCG00000014348	C180_ld	0.124374	0.160223	0.352208
ENSSSCG00000014811	C180_ld	0.107235	0.226434	0.428841
ENSSSCG00000014855	C180_ld	0.0844282	0.341459	0.542282
ENSSSCG00000014880	C180_ld	0.0731393	0.410098	0.600581
ENSSSCG00000014900	C180_ld	-0.0150578	0.865507	0.925345
ENSSSCG00000015232	C180_ld	0.0573018	0.518915	0.689168
ENSSSCG00000015734	C180_ld	0.0853443	0.336228	0.537546
ENSSSCG00000016331	C180_ld	0.0341993	0.700414	0.819198
ENSSSCG00000016734	C180_ld	0.0764435	0.389215	0.583453
ENSSSCG00000017184	C180_ld	0.00652339	0.941511	0.968433
ENSSSCG00000017287	C180_ld	0.0276937	0.755392	0.856375
ENSSSCG00000017394	C180_ld	0.0896429	0.312365	0.515373
ENSSSCG00000017509	C180_ld	0.0807784	0.36281	0.560592
ENSSSCG00000017583	C180_ld	0.185159	0.0356643	0.156693
ENSSSCG00000017643	C180_ld	0.0306607	0.730147	0.839786
ENSSSCG00000017777	C180_ld	0.193027	0.028403	0.139206
ENSSSCG00000017792	C180_ld	0.0346399	0.696742	0.816408
ENSSSCG00000018063	C180_ld	0.238582	0.00647256	0.0677243
ENSSSCG00000021457	C180_ld	0.053727	0.545366	0.710062
ENSSSCG00000021798	C180_ld	0.115881	0.190955	0.388517
ENSSSCG00000023331	C180_ld	0.0170664	0.84777	0.915187
ENSSSCG00000023379	C180_ld	0.052323	0.555932	0.717209
ENSSSCG00000023672	C180_ld	0.0489753	0.581518	0.73543
ENSSSCG00000024385	C180_ld	-0.00443218	0.960242	0.979227
ENSSSCG00000025117	C180_ld	0.0997017	0.260939	0.464021
ENSSSCG00000025264	C180_ld	0.0766037	0.388219	0.582695
ENSSSCG00000025270	C180_ld	0.0750305	0.398066	0.591758
ENSSSCG00000025303	C180_ld	0.09811	0.268666	0.471731
ENSSSCG00000025460	C180_ld	0.163774	0.0636604	0.213426
ENSSSCG00000025507	C180_ld	0.0533537	0.548165	0.712002
ENSSSCG00000026248	C180_ld	0.0055706	0.950042	0.973217
ENSSSCG00000026457	C180_ld	0.0718741	0.418265	0.607362
ENSSSCG00000027135	C180_ld	0.0752209	0.396866	0.590922
ENSSSCG00000027922	C180_ld	-0.068914	0.437739	0.623531
ENSSSCG00000028031	C180_ld	0.101446	0.252647	0.455619
ENSSSCG00000028327	C180_ld	-0.0183148	0.836785	0.908995
ENSSSCG00000028504	C180_ld	0.133566	0.131294	0.316358
ENSSSCG00000029304	C180_ld	-0.0943064	0.287754	0.491624
ENSSSCG00000029388	C180_ld	0.110415	0.21288	0.413245
ENSSSCG00000029651	C180_ld	-0.0739474	0.404931	0.597071
ENSSSCG00000030065	C180_ld	0.0343148	0.699451	0.818467
ENSSSCG00000030373	C180_ld	0.0193461	0.827732	0.903371
ENSSSCG00000030546	C180_ld	0.157201	0.0752134	0.233392
ENSSSCG00000030801	C180_ld	0.0837212	0.345531	0.545477
ENSSSCG00000031088	C180_ld	0.0901816	0.309454	0.512619
ENSSSCG00000031370	C180_ld	0.122131	0.167953	0.361451
ENSSSCG00000031513	C180_ld	0.121606	0.169804	0.36368
ENSSSCG00000031514	C180_ld	0.0961554	0.278365	0.481961
ENSSSCG00000031799	C180_ld	0.0731735	0.409879	0.600364
ENSSSCG00000031838	C180_ld	0.031051	0.726846	0.837606
ENSSSCG00000032062	C180_ld	0.137222	0.120968	0.302696
ENSSSCG00000032111	C180_ld	0.0275138	0.756931	0.857179
ENSSSCG00000032242	C180_ld	0.14632	0.0980026	0.26992
ENSSSCG00000032626	C180_ld	0.0302259	0.733829	0.842126
ENSSSCG00000032831	C180_ld	-0.0935958	0.291419	0.495479
ENSSSCG00000032967	C180_ld	0.138823	0.116651	0.297092
ENSSSCG00000033586	C180_ld	0.0530419	0.550509	0.713382
ENSSSCG00000033697	C180_ld	0.148225	0.0936597	0.263243
ENSSSCG00000034045	C180_ld	0.00856705	0.923237	0.957895
ENSSSCG00000034448	C180_ld	0.12233	0.167257	0.360678
ENSSSCG00000034818	C180_ld	0.104651	0.237888	0.441007
ENSSSCG00000034838	C180_ld	0.0868991	0.327466	0.529222
ENSSSCG00000034841	C180_ld	0.13694	0.121742	0.303782
ENSSSCG00000035027	C180_ld	0.0250075	0.778472	0.870867
ENSSSCG00000035757	C180_ld	-0.000293677	0.997365	0.998877
ENSSSCG00000035825	C180_ld	0.0680264	0.443677	0.628611
ENSSSCG00000035904	C180_ld	0.156731	0.0761007	0.235082
ENSSSCG00000036062	C180_ld	0.179773	0.0414909	0.167983
ENSSSCG00000036296	C180_ld	0.0262752	0.767555	0.863741
ENSSSCG00000036705	C180_ld	0.0773769	0.383434	0.578711
ENSSSCG00000036712	C180_ld	0.0639247	0.471701	0.650044
ENSSSCG00000036852	C180_ld	0.0581935	0.512421	0.684312
ENSSSCG00000037245	C180_ld	0.0199865	0.822122	0.900362
ENSSSCG00000037395	C180_ld	0.0910901	0.304585	0.507571
ENSSSCG00000037413	C180_ld	-0.153844	0.0817364	0.24456
ENSSSCG00000037782	C180_ld	-0.0977621	0.270375	0.47335
ENSSSCG00000037912	C180_ld	-0.0346909	0.696319	0.816306
ENSSSCG00000037920	C180_ld	0.161728	0.0670898	0.219863
ENSSSCG00000038359	C180_ld	0.00199936	0.982059	0.990924
ENSSSCG00000038370	C180_ld	0.0306735	0.730038	0.839707
ENSSSCG00000038474	C180_ld	0.100688	0.256227	0.45941
ENSSSCG00000038708	C180_ld	0.0759771	0.392123	0.586137
ENSSSCG00000038711	C180_ld	0.0896986	0.312063	0.515083
ENSSSCG00000039130	C180_ld	0.0427672	0.63035	0.770771
ENSSSCG00000039196	C180_ld	0.0845125	0.340976	0.541995
ENSSSCG00000039198	C180_ld	0.161681	0.0671709	0.219961
ENSSSCG00000039575	C180_ld	0.0735182	0.40767	0.598578
ENSSSCG00000039740	C180_ld	0.0327879	0.712222	0.827551
ENSSSCG00000040470	C180_ld	0.0974279	0.272024	0.475267
ENSSSCG00000040486	C180_ld	0.0561684	0.52723	0.695819
ENSSSCG00000040682	C180_ld	0.13964	0.114495	0.294216
ENSSSCG00000040777	C180_ld	0.0292439	0.742168	0.847726
ENSSSCG00000040827	C180_ld	-0.0148556	0.867296	0.925927
ENSSSCG00000040929	C180_ld	0.0802493	0.365972	0.563207
ENSSSCG00000015412	C180_ld	0.229417	0.00891517	0.0780356
ENSSSCG00000000359	C180_ld	0.0926364	0.296415	0.499657
ENSSSCG00000000374	C180_ld	0.131129	0.13854	0.326135
ENSSSCG00000000402	C180_ld	0.0922152	0.298625	0.501833
ENSSSCG00000000510	C180_ld	-0.194062	0.0275486	0.137053
ENSSSCG00000000529	C180_ld	-0.169755	0.0544466	0.195701
ENSSSCG00000000619	C180_ld	-0.0529662	0.551079	0.713818
ENSSSCG00000000645	C180_ld	-0.0674887	0.447296	0.631409
ENSSSCG00000000746	C180_ld	0.162623	0.065572	0.216809
ENSSSCG00000000759	C180_ld	0.241091	0.00591721	0.0654192
ENSSSCG00000001528	C180_ld	0.0894785	0.313257	0.516185
ENSSSCG00000001657	C180_ld	0.178638	0.0428148	0.171074
ENSSSCG00000001822	C180_ld	-0.0452132	0.610903	0.75726
ENSSSCG00000002014	C180_ld	0.138843	0.116597	0.297091
ENSSSCG00000002370	C180_ld	-0.13396	0.130148	0.314944
ENSSSCG00000002447	C180_ld	-0.147355	0.0956231	0.26622
ENSSSCG00000002642	C180_ld	0.232336	0.00806105	0.0744113
ENSSSCG00000002672	C180_ld	-0.103614	0.242594	0.445806
ENSSSCG00000002697	C180_ld	-0.0842824	0.342296	0.543048
ENSSSCG00000002741	C180_ld	0.0700033	0.430513	0.617593
ENSSSCG00000002778	C180_ld	-0.0713746	0.421516	0.610104
ENSSSCG00000002807	C180_ld	-0.159692	0.0706501	0.225874
ENSSSCG00000003147	C180_ld	0.0746546	0.400441	0.593582
ENSSSCG00000003157	C180_ld	0.152969	0.0835081	0.247309
ENSSSCG00000003165	C180_ld	0.17573	0.0463694	0.179118
ENSSSCG00000003384	C180_ld	-0.0904952	0.307768	0.510733
ENSSSCG00000003621	C180_ld	-0.0630806	0.477585	0.654655
ENSSSCG00000003718	C180_ld	-0.154512	0.0804022	0.242273
ENSSSCG00000003738	C180_ld	0.0924445	0.29742	0.500655
ENSSSCG00000003749	C180_ld	-0.140997	0.110981	0.289132
ENSSSCG00000003862	C180_ld	-0.0300832	0.735039	0.843022
ENSSSCG00000004013	C180_ld	0.042634	0.631416	0.771591
ENSSSCG00000004196	C180_ld	-0.154147	0.0811294	0.243524
ENSSSCG00000004255	C180_ld	0.21809	0.0130327	0.0942094
ENSSSCG00000004373	C180_ld	-0.102778	0.246436	0.449337
ENSSSCG00000004374	C180_ld	-0.155798	0.0778864	0.238355
ENSSSCG00000004499	C180_ld	-0.168019	0.0570005	0.200379
ENSSSCG00000004558	C180_ld	-0.0796287	0.369702	0.56645
ENSSSCG00000004745	C180_ld	-0.0664932	0.45404	0.636445
ENSSSCG00000004936	C180_ld	-0.097039	0.273952	0.477454
ENSSSCG00000004970	C180_ld	0.0495671	0.576956	0.732396
ENSSSCG00000005112	C180_ld	-0.203816	0.0205175	0.117774
ENSSSCG00000005593	C180_ld	0.0376859	0.671555	0.798943
ENSSSCG00000005646	C180_ld	-0.0132446	0.881576	0.934386
ENSSSCG00000005713	C180_ld	0.192744	0.0286403	0.139827
ENSSSCG00000005762	C180_ld	0.250804	0.00414615	0.0547261
ENSSSCG00000005771	C180_ld	-0.0805344	0.364266	0.562073
ENSSSCG00000006141	C180_ld	0.131339	0.137905	0.325243
ENSSSCG00000006168	C180_ld	-0.152091	0.0853181	0.25041
ENSSSCG00000006173	C180_ld	-0.156165	0.0771794	0.23714
ENSSSCG00000006263	C180_ld	-0.0483548	0.586319	0.73804
ENSSSCG00000006277	C180_ld	-0.207834	0.0181068	0.110494
ENSSSCG00000006296	C180_ld	-0.118504	0.181037	0.376937
ENSSSCG00000006307	C180_ld	0.213736	0.0150109	0.100524
ENSSSCG00000006311	C180_ld	0.100066	0.25919	0.462123
ENSSSCG00000006358	C180_ld	-0.151522	0.0865073	0.25246
ENSSSCG00000006415	C180_ld	0.128257	0.147469	0.336736
ENSSSCG00000006631	C180_ld	0.0578676	0.51479	0.685962
ENSSSCG00000006771	C180_ld	-0.108148	0.222484	0.424403
ENSSSCG00000006887	C180_ld	0.0844948	0.341077	0.541996
ENSSSCG00000006988	C180_ld	0.169807	0.0543721	0.195532
ENSSSCG00000007004	C180_ld	-0.0865388	0.329483	0.530899
ENSSSCG00000007161	C180_ld	0.107917	0.223478	0.425431
ENSSSCG00000007352	C180_ld	-0.0714066	0.421307	0.609881
ENSSSCG00000007358	C180_ld	0.0936916	0.290923	0.495028
ENSSSCG00000007424	C180_ld	0.0476698	0.591641	0.742952
ENSSSCG00000007460	C180_ld	-0.135373	0.126109	0.309281
ENSSSCG00000007472	C180_ld	0.0310383	0.726954	0.837641
ENSSSCG00000007501	C180_ld	0.097978	0.269314	0.47252
ENSSSCG00000007521	C180_ld	0.161278	0.0678631	0.220946
ENSSSCG00000007530	C180_ld	0.209526	0.0171668	0.107887
ENSSSCG00000007800	C180_ld	0.301296	0.000520945	0.0200009
ENSSSCG00000007806	C180_ld	0.289207	0.000886987	0.0255559
ENSSSCG00000007845	C180_ld	-0.125668	0.155885	0.34719
ENSSSCG00000008058	C180_ld	-0.117305	0.185525	0.382602
ENSSSCG00000008069	C180_ld	-0.149188	0.0915229	0.260071
ENSSSCG00000008144	C180_ld	0.12735	0.150375	0.340348
ENSSSCG00000008170	C180_ld	0.122655	0.166122	0.359292
ENSSSCG00000008281	C180_ld	0.0754683	0.395311	0.589342
ENSSSCG00000008287	C180_ld	0.145614	0.0996512	0.272113
ENSSSCG00000008289	C180_ld	-0.130181	0.14144	0.329309
ENSSSCG00000008332	C180_ld	-0.113734	0.199365	0.398006
ENSSSCG00000008349	C180_ld	0.124541	0.159657	0.351407
ENSSSCG00000008494	C180_ld	-0.116118	0.190044	0.387745
ENSSSCG00000008572	C180_ld	0.235798	0.00714262	0.0709371
ENSSSCG00000008577	C180_ld	-0.143378	0.105019	0.280548
ENSSSCG00000008981	C180_ld	0.184654	0.0361801	0.157595
ENSSSCG00000008983	C180_ld	0.237496	0.006727	0.0690128
ENSSSCG00000009029	C180_ld	0.188785	0.0321438	0.148452
ENSSSCG00000009049	C180_ld	-0.124997	0.158123	0.349769
ENSSSCG00000009281	C180_ld	0.0825354	0.35243	0.551603
ENSSSCG00000009373	C180_ld	-0.118284	0.181856	0.377757
ENSSSCG00000009436	C180_ld	-0.135742	0.125069	0.308143
ENSSSCG00000009488	C180_ld	0.101879	0.250616	0.45356
ENSSSCG00000009755	C180_ld	-0.0325859	0.713918	0.828631
ENSSSCG00000009889	C180_ld	0.0764571	0.389131	0.583451
ENSSSCG00000009945	C180_ld	-0.102423	0.248081	0.45094
ENSSSCG00000010006	C180_ld	-0.244602	0.00521128	0.0616563
ENSSSCG00000010189	C180_ld	-0.118177	0.182255	0.37833
ENSSSCG00000010251	C180_ld	-0.0808125	0.362606	0.560398
ENSSSCG00000010385	C180_ld	0.0571055	0.52035	0.690262
ENSSSCG00000010448	C180_ld	-0.0814621	0.358748	0.55656
ENSSSCG00000010537	C180_ld	-0.140222	0.112977	0.291748
ENSSSCG00000010548	C180_ld	-0.187509	0.0333478	0.151602
ENSSSCG00000010573	C180_ld	-0.00121041	0.989138	0.99484
ENSSSCG00000010639	C180_ld	0.150818	0.0879962	0.254978
ENSSSCG00000010854	C180_ld	-0.0129477	0.884212	0.935932
ENSSSCG00000010860	C180_ld	-0.0987883	0.265354	0.468317
ENSSSCG00000010874	C180_ld	-0.129215	0.144445	0.333281
ENSSSCG00000010990	C180_ld	-0.118065	0.182673	0.378857
ENSSSCG00000011129	C180_ld	0.0812833	0.359808	0.557801
ENSSSCG00000011176	C180_ld	0.0776293	0.38188	0.577461
ENSSSCG00000011297	C180_ld	-0.191368	0.0298191	0.142884
ENSSSCG00000011314	C180_ld	-0.0720515	0.417114	0.606475
ENSSSCG00000011401	C180_ld	0.156509	0.0765217	0.235828
ENSSSCG00000011755	C180_ld	-0.14005	0.113422	0.292404
ENSSSCG00000011798	C180_ld	-0.12405	0.161322	0.353512
ENSSSCG00000011822	C180_ld	-0.16996	0.0541519	0.1951
ENSSSCG00000011873	C180_ld	-0.105563	0.2338	0.436843
ENSSSCG00000011952	C180_ld	0.093938	0.28965	0.49388
ENSSSCG00000012035	C180_ld	-0.106194	0.231003	0.434284
ENSSSCG00000012111	C180_ld	-0.120452	0.173921	0.368933
ENSSSCG00000012172	C180_ld	-0.122524	0.166579	0.359877
ENSSSCG00000012566	C180_ld	-0.113896	0.198719	0.397106
ENSSSCG00000012576	C180_ld	0.103582	0.242743	0.445965
ENSSSCG00000012784	C180_ld	0.18359	0.037286	0.159549
ENSSSCG00000012965	C180_ld	0.0433552	0.625652	0.767518
ENSSSCG00000012968	C180_ld	0.109527	0.216608	0.417497
ENSSSCG00000013028	C180_ld	-0.104709	0.237626	0.440675
ENSSSCG00000013043	C180_ld	0.10719	0.226634	0.429004
ENSSSCG00000013072	C180_ld	0.13502	0.127109	0.310338
ENSSSCG00000013107	C180_ld	-0.124345	0.160321	0.35226
ENSSSCG00000013145	C180_ld	0.0410134	0.644452	0.780588
ENSSSCG00000013308	C180_ld	-0.179986	0.0412462	0.167349
ENSSSCG00000013331	C180_ld	-0.233265	0.00780479	0.0734982
ENSSSCG00000013381	C180_ld	0.0718213	0.418608	0.607613
ENSSSCG00000013597	C180_ld	0.111423	0.208711	0.408952
ENSSSCG00000013637	C180_ld	-0.064999	0.464269	0.644428
ENSSSCG00000013879	C180_ld	-0.0861163	0.331859	0.53323
ENSSSCG00000013906	C180_ld	0.079129	0.372723	0.569095
ENSSSCG00000014074	C180_ld	-0.182634	0.038304	0.16137
ENSSSCG00000014133	C180_ld	0.0788016	0.374711	0.571049
ENSSSCG00000014148	C180_ld	-0.0921895	0.298761	0.501957
ENSSSCG00000014579	C180_ld	-0.197408	0.0249347	0.130189
ENSSSCG00000014948	C180_ld	-0.213992	0.0148874	0.100192
ENSSSCG00000014949	C180_ld	-0.116683	0.187882	0.384873
ENSSSCG00000015030	C180_ld	-0.106216	0.230906	0.434178
ENSSSCG00000015034	C180_ld	-0.180889	0.0402217	0.165467
ENSSSCG00000015281	C180_ld	-0.0462378	0.602835	0.750467
ENSSSCG00000015328	C180_ld	0.104317	0.239399	0.442523
ENSSSCG00000015436	C180_ld	-0.11651	0.188543	0.385454
ENSSSCG00000015462	C180_ld	0.0123789	0.889265	0.93915
ENSSSCG00000015617	C180_ld	0.236566	0.00695174	0.0701119
ENSSSCG00000015782	C180_ld	-0.0706421	0.426308	0.613656
ENSSSCG00000015784	C180_ld	-0.191088	0.0300639	0.14347
ENSSSCG00000015949	C180_ld	-0.110968	0.210585	0.410871
ENSSSCG00000016127	C180_ld	-0.171656	0.0517596	0.189964
ENSSSCG00000016128	C180_ld	0.0887252	0.317364	0.519746
ENSSSCG00000016134	C180_ld	-0.140267	0.11286	0.291585
ENSSSCG00000016140	C180_ld	-0.00917622	0.917797	0.955708
ENSSSCG00000016338	C180_ld	0.165794	0.0604163	0.207597
ENSSSCG00000016720	C180_ld	0.148013	0.094136	0.26396
ENSSSCG00000016806	C180_ld	-0.125342	0.156969	0.348611
ENSSSCG00000016877	C180_ld	-0.150191	0.0893391	0.256817
ENSSSCG00000016949	C180_ld	-0.167389	0.0579505	0.201937
ENSSSCG00000017063	C180_ld	0.163306	0.0644311	0.214957
ENSSSCG00000017239	C180_ld	0.10617	0.231109	0.434407
ENSSSCG00000017279	C180_ld	-0.118307	0.181771	0.377701
ENSSSCG00000017378	C180_ld	-0.0883017	0.319688	0.521893
ENSSSCG00000017510	C180_ld	0.123011	0.164888	0.35753
ENSSSCG00000017515	C180_ld	0.137736	0.11957	0.300835
ENSSSCG00000017540	C180_ld	0.201774	0.0218456	0.121556
ENSSSCG00000017733	C180_ld	-0.135831	0.124821	0.307955
ENSSSCG00000017735	C180_ld	-0.136893	0.121873	0.304002
ENSSSCG00000017741	C180_ld	-0.114169	0.197638	0.396162
ENSSSCG00000017818	C180_ld	0.0861656	0.331581	0.532943
ENSSSCG00000017938	C180_ld	0.0163051	0.854484	0.919383
ENSSSCG00000020777	C180_ld	0.0885344	0.31841	0.520624
ENSSSCG00000021359	C180_ld	0.0676856	0.445969	0.630485
ENSSSCG00000021374	C180_ld	0.0890752	0.315451	0.517789
ENSSSCG00000021746	C180_ld	-0.108228	0.222139	0.424069
ENSSSCG00000021818	C180_ld	0.00609039	0.945387	0.970626
ENSSSCG00000021917	C180_ld	-0.0602164	0.497844	0.671869
ENSSSCG00000022099	C180_ld	-0.224057	0.0106934	0.0848897
ENSSSCG00000023643	C180_ld	-0.174592	0.0478259	0.182411
ENSSSCG00000024162	C180_ld	0.139333	0.1153	0.295534
ENSSSCG00000024784	C180_ld	0.145016	0.101065	0.274459
ENSSSCG00000025152	C180_ld	-0.0085644	0.92326	0.957895
ENSSSCG00000025316	C180_ld	-0.147889	0.0944156	0.26441
ENSSSCG00000025651	C180_ld	-0.153725	0.0819747	0.244931
ENSSSCG00000026894	C180_ld	0.14365	0.104354	0.279084
ENSSSCG00000026943	C180_ld	-0.00738242	0.933825	0.964102
ENSSSCG00000027007	C180_ld	-0.21363	0.0150621	0.100793
ENSSSCG00000027085	C180_ld	-0.127901	0.148605	0.338431
ENSSSCG00000027230	C180_ld	-0.200361	0.0228068	0.124391
ENSSSCG00000027251	C180_ld	-0.135691	0.125213	0.308336
ENSSSCG00000027403	C180_ld	-0.13877	0.116791	0.2972
ENSSSCG00000027528	C180_ld	-0.101447	0.25264	0.455619
ENSSSCG00000027865	C180_ld	-0.0723542	0.415155	0.604765
ENSSSCG00000027890	C180_ld	0.14382	0.10394	0.2786
ENSSSCG00000027986	C180_ld	-0.0169858	0.84848	0.915465
ENSSSCG00000028005	C180_ld	-0.0137665	0.876945	0.931594
ENSSSCG00000028227	C180_ld	-0.141521	0.109645	0.287222
ENSSSCG00000028372	C180_ld	0.161404	0.0676467	0.22061
ENSSSCG00000028694	C180_ld	-0.0779244	0.380067	0.575735
ENSSSCG00000028850	C180_ld	0.0618819	0.486009	0.661974
ENSSSCG00000028905	C180_ld	0.216487	0.0137326	0.0966295
ENSSSCG00000029066	C180_ld	0.131031	0.138838	0.326207
ENSSSCG00000029094	C180_ld	-0.180945	0.0401595	0.165274
ENSSSCG00000029697	C180_ld	-0.0790082	0.373456	0.56968
ENSSSCG00000030155	C180_ld	0.0579744	0.514012	0.685669
ENSSSCG00000030241	C180_ld	-0.112225	0.205431	0.405459
ENSSSCG00000030637	C180_ld	-0.0631651	0.476994	0.654389
ENSSSCG00000030849	C180_ld	0.116823	0.187348	0.384368
ENSSSCG00000031299	C180_ld	0.146693	0.0971392	0.269135
ENSSSCG00000031316	C180_ld	0.147319	0.095706	0.266309
ENSSSCG00000031474	C180_ld	0.318993	0.000229115	0.0144625
ENSSSCG00000031600	C180_ld	0.0681952	0.442544	0.627902
ENSSSCG00000031899	C180_ld	0.19345	0.0280503	0.138014
ENSSSCG00000031903	C180_ld	0.0322627	0.716633	0.830564
ENSSSCG00000032053	C180_ld	-0.116671	0.187928	0.384931
ENSSSCG00000032488	C180_ld	0.136304	0.1235	0.306245
ENSSSCG00000032494	C180_ld	-0.153466	0.0824977	0.245843
ENSSSCG00000032554	C180_ld	-0.140502	0.112252	0.290575
ENSSSCG00000032573	C180_ld	0.026382	0.766637	0.863244
ENSSSCG00000032605	C180_ld	-0.0764967	0.388884	0.583277
ENSSSCG00000032658	C180_ld	0.173498	0.0492624	0.185096
ENSSSCG00000032662	C180_ld	0.113789	0.199144	0.397695
ENSSSCG00000032674	C180_ld	0.104451	0.238792	0.441958
ENSSSCG00000032798	C180_ld	-0.0872485	0.325517	0.527303
ENSSSCG00000032846	C180_ld	-0.146124	0.0984585	0.270531
ENSSSCG00000032910	C180_ld	-0.0500747	0.573055	0.729603
ENSSSCG00000032911	C180_ld	0.197225	0.0250717	0.130225
ENSSSCG00000033019	C180_ld	0.0822207	0.354275	0.553142
ENSSSCG00000033054	C180_ld	0.0989364	0.264635	0.467379
ENSSSCG00000033260	C180_ld	0.079831	0.368484	0.565221
ENSSSCG00000033326	C180_ld	0.115852	0.191069	0.388583
ENSSSCG00000033500	C180_ld	0.073858	0.405501	0.597519
ENSSSCG00000033971	C180_ld	-0.19666	0.0255	0.131754
ENSSSCG00000034227	C180_ld	0.135861	0.124737	0.307891
ENSSSCG00000034278	C180_ld	-0.159232	0.0714758	0.22743
ENSSSCG00000034353	C180_ld	-0.0209988	0.813273	0.893818
ENSSSCG00000034442	C180_ld	-0.0978572	0.269907	0.472839
ENSSSCG00000034566	C180_ld	0.098742	0.265579	0.468507
ENSSSCG00000034742	C180_ld	0.17051	0.0533671	0.193278
ENSSSCG00000035080	C180_ld	0.119457	0.177528	0.372591
ENSSSCG00000035240	C180_ld	-0.136403	0.123226	0.306097
ENSSSCG00000035249	C180_ld	-0.138991	0.116205	0.296653
ENSSSCG00000035442	C180_ld	-0.101826	0.250865	0.453816
ENSSSCG00000035472	C180_ld	-0.131378	0.137787	0.325097
ENSSSCG00000035673	C180_ld	-0.154007	0.081409	0.243903
ENSSSCG00000035715	C180_ld	-0.183152	0.0377497	0.160542
ENSSSCG00000036132	C180_ld	0.138029	0.118777	0.300003
ENSSSCG00000036235	C180_ld	0.234468	0.00748375	0.0726113
ENSSSCG00000036294	C180_ld	-0.140692	0.111761	0.289909
ENSSSCG00000036547	C180_ld	0.229176	0.00898891	0.0784595
ENSSSCG00000036796	C180_ld	0.220866	0.0118937	0.0897579
ENSSSCG00000036804	C180_ld	0.133871	0.130406	0.31532
ENSSSCG00000036966	C180_ld	0.0575115	0.517384	0.6879
ENSSSCG00000036988	C180_ld	0.108621	0.220455	0.421958
ENSSSCG00000037673	C180_ld	-0.115008	0.194343	0.392269
ENSSSCG00000038203	C180_ld	0.192474	0.0288684	0.140308
ENSSSCG00000038281	C180_ld	0.0870502	0.326622	0.528495
ENSSSCG00000038304	C180_ld	0.0840691	0.343524	0.543759
ENSSSCG00000038323	C180_ld	0.128269	0.14743	0.336718
ENSSSCG00000038364	C180_ld	0.126386	0.153516	0.344383
ENSSSCG00000038384	C180_ld	0.0148801	0.86708	0.925863
ENSSSCG00000038429	C180_ld	-0.115702	0.191647	0.389132
ENSSSCG00000038506	C180_ld	-0.126198	0.154132	0.345013
ENSSSCG00000038843	C180_ld	0.0618708	0.486087	0.662039
ENSSSCG00000038918	C180_ld	0.201382	0.0221089	0.122414
ENSSSCG00000039474	C180_ld	-0.171722	0.0516683	0.189881
ENSSSCG00000039695	C180_ld	-0.169615	0.0546495	0.196153
ENSSSCG00000039745	C180_ld	-0.169131	0.0553532	0.197373
ENSSSCG00000039905	C180_ld	-0.149818	0.0901481	0.258037
ENSSSCG00000040053	C180_ld	0.08402	0.343807	0.544037
ENSSSCG00000040118	C180_ld	0.179477	0.0418325	0.168776
ENSSSCG00000040317	C180_ld	-0.207501	0.0182967	0.111223
ENSSSCG00000040595	C180_ld	-0.109025	0.218732	0.419744
ENSSSCG00000008013	C180_ld	0.186278	0.0345446	0.154297
ENSSSCG00000015973	C180_ld	-0.161324	0.0677843	0.220824
ENSSSCG00000000736	C180_ld	0.0678661	0.444754	0.629472
ENSSSCG00000000783	C180_ld	-0.127523	0.149818	0.339606
ENSSSCG00000000927	C180_ld	-0.168014	0.0570083	0.200379
ENSSSCG00000001410	C180_ld	0.147583	0.0951049	0.265251
ENSSSCG00000001424	C180_ld	0.0455191	0.608489	0.755621
ENSSSCG00000001435	C180_ld	0.0909214	0.305485	0.508518
ENSSSCG00000001477	C180_ld	0.0265608	0.765101	0.8622
ENSSSCG00000001700	C180_ld	0.101466	0.252552	0.4556
ENSSSCG00000001852	C180_ld	0.0719765	0.417601	0.606872
ENSSSCG00000001873	C180_ld	0.142604	0.106929	0.283672
ENSSSCG00000002000	C180_ld	0.0598436	0.500514	0.6742
ENSSSCG00000002013	C180_ld	0.139322	0.11533	0.295547
ENSSSCG00000002905	C180_ld	0.026048	0.769508	0.865077
ENSSSCG00000003159	C180_ld	0.0343814	0.698896	0.818047
ENSSSCG00000003183	C180_ld	0.205581	0.0194265	0.11429
ENSSSCG00000003199	C180_ld	0.120643	0.173234	0.36803
ENSSSCG00000003339	C180_ld	0.105743	0.232998	0.435983
ENSSSCG00000003830	C180_ld	-0.15122	0.0871433	0.253597
ENSSSCG00000003975	C180_ld	0.129028	0.145031	0.333837
ENSSSCG00000003995	C180_ld	-0.131596	0.137129	0.324304
ENSSSCG00000004551	C180_ld	0.0747267	0.399984	0.593177
ENSSSCG00000004957	C180_ld	0.172571	0.0505064	0.187502
ENSSSCG00000005103	C180_ld	0.0884666	0.318782	0.521034
ENSSSCG00000005349	C180_ld	0.0524403	0.555046	0.716578
ENSSSCG00000005575	C180_ld	-0.167097	0.0583966	0.202998
ENSSSCG00000005906	C180_ld	0.129165	0.144601	0.333415
ENSSSCG00000005914	C180_ld	0.117269	0.18566	0.382696
ENSSSCG00000006342	C180_ld	-0.16275	0.0653587	0.216499
ENSSSCG00000006620	C180_ld	0.0998447	0.260252	0.463183
ENSSSCG00000006649	C180_ld	-0.148966	0.092013	0.260801
ENSSSCG00000008194	C180_ld	0.0458337	0.606012	0.753202
ENSSSCG00000008306	C180_ld	0.149032	0.0918674	0.26056
ENSSSCG00000008591	C180_ld	-0.167984	0.0570529	0.200503
ENSSSCG00000009751	C180_ld	0.220329	0.0121071	0.0905652
ENSSSCG00000010319	C180_ld	-0.176106	0.0458968	0.178018
ENSSSCG00000010467	C180_ld	-0.178542	0.0429281	0.17125
ENSSSCG00000010468	C180_ld	-0.179079	0.0422965	0.169814
ENSSSCG00000011296	C180_ld	0.0623151	0.482956	0.659364
ENSSSCG00000011430	C180_ld	0.150362	0.0889711	0.25624
ENSSSCG00000011949	C180_ld	-0.175207	0.0470342	0.180743
ENSSSCG00000012885	C180_ld	0.130327	0.140993	0.328985
ENSSSCG00000012903	C180_ld	0.115086	0.19404	0.391989
ENSSSCG00000013630	C180_ld	0.0417378	0.638612	0.776757
ENSSSCG00000014114	C180_ld	-0.138107	0.118568	0.29966
ENSSSCG00000014156	C180_ld	-0.119159	0.178622	0.374081
ENSSSCG00000014204	C180_ld	-0.150913	0.0877934	0.254587
ENSSSCG00000014267	C180_ld	-0.129208	0.144465	0.333281
ENSSSCG00000014448	C180_ld	-0.0128293	0.885263	0.936728
ENSSSCG00000015099	C180_ld	0.199097	0.0236981	0.126994
ENSSSCG00000015144	C180_ld	0.144116	0.103223	0.277546
ENSSSCG00000015309	C180_ld	-0.181072	0.0400166	0.165002
ENSSSCG00000015386	C180_ld	-0.209847	0.0169936	0.107396
ENSSSCG00000015795	C180_ld	-0.181484	0.0395587	0.164001
ENSSSCG00000016073	C180_ld	-0.170791	0.0529692	0.192437
ENSSSCG00000016075	C180_ld	-0.148693	0.0926175	0.261817
ENSSSCG00000016101	C180_ld	-0.146811	0.0968674	0.268664
ENSSSCG00000016216	C180_ld	-0.0575005	0.517464	0.687921
ENSSSCG00000016349	C180_ld	0.07398	0.404723	0.59707
ENSSSCG00000017799	C180_ld	-0.212223	0.0157568	0.10322
ENSSSCG00000017902	C180_ld	0.0699054	0.43116	0.618223
ENSSSCG00000017929	C180_ld	0.121747	0.169306	0.363088
ENSSSCG00000020783	C180_ld	0.0820648	0.355192	0.553841
ENSSSCG00000021371	C180_ld	-0.123633	0.162747	0.35486
ENSSSCG00000021386	C180_ld	-0.00421893	0.962153	0.980007
ENSSSCG00000021698	C180_ld	0.0819518	0.355857	0.554319
ENSSSCG00000022295	C180_ld	0.100187	0.258613	0.461762
ENSSSCG00000022806	C180_ld	-0.160541	0.0691473	0.223201
ENSSSCG00000023276	C180_ld	-0.207348	0.0183846	0.111357
ENSSSCG00000023498	C180_ld	0.0579797	0.513974	0.68566
ENSSSCG00000023596	C180_ld	-0.0696612	0.432775	0.619666
ENSSSCG00000023829	C180_ld	-0.176639	0.0452334	0.176381
ENSSSCG00000024193	C180_ld	-0.187237	0.0336092	0.152136
ENSSSCG00000024424	C180_ld	-0.159519	0.0709603	0.22644
ENSSSCG00000024655	C180_ld	0.099361	0.26258	0.465744
ENSSSCG00000024950	C180_ld	0.0885939	0.318084	0.520328
ENSSSCG00000025326	C180_ld	-0.133491	0.131511	0.31653
ENSSSCG00000025486	C180_ld	0.00250068	0.977562	0.988012
ENSSSCG00000026465	C180_ld	0.0408646	0.645654	0.781433
ENSSSCG00000026724	C180_ld	0.168279	0.056611	0.199812
ENSSSCG00000026744	C180_ld	-0.154736	0.0799608	0.241707
ENSSSCG00000027443	C180_ld	0.0615074	0.488657	0.664358
ENSSSCG00000027765	C180_ld	-0.159571	0.0708673	0.226265
ENSSSCG00000028387	C180_ld	0.107352	0.225927	0.428337
ENSSSCG00000028446	C180_ld	0.0310726	0.726664	0.837441
ENSSSCG00000028949	C180_ld	-0.169258	0.0551683	0.196995
ENSSSCG00000029879	C180_ld	-0.120953	0.172125	0.366338
ENSSSCG00000031541	C180_ld	-0.200445	0.0227491	0.124266
ENSSSCG00000033082	C180_ld	0.152354	0.0847727	0.249604
ENSSSCG00000033155	C180_ld	-0.13424	0.129342	0.313558
ENSSSCG00000033411	C180_ld	-0.1368	0.122128	0.304214
ENSSSCG00000033689	C180_ld	0.128656	0.146204	0.335201
ENSSSCG00000033816	C180_ld	-0.182708	0.0382239	0.16137
ENSSSCG00000033860	C180_ld	-0.156666	0.0762234	0.235315
ENSSSCG00000034521	C180_ld	-0.167311	0.0580694	0.202221
ENSSSCG00000035114	C180_ld	-0.164778	0.0620299	0.210511
ENSSSCG00000035746	C180_ld	-0.228177	0.00930147	0.0794015
ENSSSCG00000036018	C180_ld	0.0879718	0.321507	0.523732
ENSSSCG00000036229	C180_ld	-0.121515	0.170126	0.363923
ENSSSCG00000036402	C180_ld	0.130159	0.141508	0.32932
ENSSSCG00000036501	C180_ld	0.0847838	0.339422	0.540486
ENSSSCG00000036675	C180_ld	-0.161035	0.0682859	0.22165
ENSSSCG00000037061	C180_ld	0.1914	0.0297909	0.142877
ENSSSCG00000037151	C180_ld	0.123877	0.161912	0.353875
ENSSSCG00000038950	C180_ld	0.177946	0.0436392	0.172738
ENSSSCG00000040185	C180_ld	-0.193635	0.0278983	0.137739
ENSSSCG00000006108	C180_ld	-0.159268	0.0714103	0.227289
ENSSSCG00000023272	C180_ld	0.0833778	0.34752	0.547412
ENSSSCG00000029145	C180_ld	0.142984	0.105986	0.282078
ENSSSCG00000029741	C180_ld	0.0964231	0.277023	0.480947
ENSSSCG00000032787	C180_ld	0.175481	0.0466847	0.179883
ENSSSCG00000035446	C180_ld	0.117136	0.186161	0.38314
ENSSSCG00000001834	C180_ld	0.11977	0.176388	0.371625
ENSSSCG00000005316	C180_ld	0.240112	0.00612861	0.0659971
ENSSSCG00000010700	C180_ld	-0.134993	0.127187	0.310404
ENSSSCG00000022301	C180_ld	0.246103	0.00493329	0.059734
ENSSSCG00000024676	C180_ld	0.171229	0.0523533	0.191095
ENSSSCG00000028865	C180_ld	0.0708173	0.425159	0.612606
ENSSSCG00000039882	C180_ld	-0.101596	0.251944	0.454855
ENSSSCG00000007687	C180_ld	0.196018	0.0259936	0.132868
ENSSSCG00000000036	C180_ld	-0.0862895	0.330883	0.532205
ENSSSCG00000000900	C180_ld	-0.140135	0.113202	0.292082
ENSSSCG00000000972	C180_ld	0.182706	0.0382261	0.16137
ENSSSCG00000001041	C180_ld	-0.0677791	0.44534	0.630051
ENSSSCG00000001087	C180_ld	-0.139296	0.115398	0.29565
ENSSSCG00000002245	C180_ld	-0.092351	0.297912	0.501119
ENSSSCG00000002712	C180_ld	0.0940682	0.288979	0.49305
ENSSSCG00000002825	C180_ld	0.0160084	0.857104	0.921232
ENSSSCG00000002846	C180_ld	-0.100077	0.259138	0.462115
ENSSSCG00000004370	C180_ld	-0.140346	0.112655	0.291298
ENSSSCG00000004403	C180_ld	-0.163532	0.064059	0.214149
ENSSSCG00000004542	C180_ld	-0.132883	0.133295	0.318964
ENSSSCG00000004730	C180_ld	-0.0858005	0.333641	0.534944
ENSSSCG00000004847	C180_ld	-0.133437	0.131669	0.31666
ENSSSCG00000004942	C180_ld	-0.076789	0.387069	0.581722
ENSSSCG00000005222	C180_ld	-0.123901	0.161828	0.353875
ENSSSCG00000005227	C180_ld	-0.102278	0.248755	0.451493
ENSSSCG00000006220	C180_ld	-0.138929	0.116371	0.296901
ENSSSCG00000006260	C180_ld	-0.129301	0.144174	0.332914
ENSSSCG00000006261	C180_ld	-0.144639	0.101964	0.275577
ENSSSCG00000006480	C180_ld	0.0940806	0.288916	0.49302
ENSSSCG00000007046	C180_ld	-0.179396	0.0419264	0.169013
ENSSSCG00000007077	C180_ld	-0.0609282	0.492768	0.667706
ENSSSCG00000007525	C180_ld	-0.117957	0.183075	0.379409
ENSSSCG00000007854	C180_ld	-0.0932756	0.29308	0.496611
ENSSSCG00000007895	C180_ld	-0.0521701	0.557089	0.717554
ENSSSCG00000007931	C180_ld	-0.140756	0.111599	0.289757
ENSSSCG00000008008	C180_ld	0.0660918	0.456776	0.638492
ENSSSCG00000008180	C180_ld	-0.0854029	0.335895	0.537221
ENSSSCG00000008395	C180_ld	-0.124273	0.160564	0.352571
ENSSSCG00000008540	C180_ld	-0.193051	0.0283822	0.139147
ENSSSCG00000008637	C180_ld	-0.12709	0.151219	0.341303
ENSSSCG00000008808	C180_ld	-0.140914	0.111193	0.289432
ENSSSCG00000008890	C180_ld	-0.169174	0.0552913	0.197218
ENSSSCG00000008953	C180_ld	-0.139015	0.116143	0.296653
ENSSSCG00000009420	C180_ld	-0.137143	0.121185	0.303082
ENSSSCG00000009568	C180_ld	-0.149266	0.0913517	0.25993
ENSSSCG00000009859	C180_ld	-0.121461	0.170318	0.364154
ENSSSCG00000010104	C180_ld	0.0379369	0.669496	0.797465
ENSSSCG00000010473	C180_ld	-0.145955	0.0988513	0.271159
ENSSSCG00000010508	C180_ld	-0.167738	0.0574221	0.200935
ENSSSCG00000011250	C180_ld	0.0807806	0.362797	0.560592
ENSSSCG00000011340	C180_ld	-0.0442901	0.618211	0.761918
ENSSSCG00000011645	C180_ld	-0.0560496	0.528105	0.696374
ENSSSCG00000011956	C180_ld	-0.154756	0.0799207	0.241654
ENSSSCG00000011997	C180_ld	-0.166137	0.0598781	0.206476
ENSSSCG00000012264	C180_ld	-0.0393449	0.657987	0.789277
ENSSSCG00000012415	C180_ld	-0.144354	0.102647	0.276815
ENSSSCG00000012532	C180_ld	-0.0488465	0.582513	0.735882
ENSSSCG00000012617	C180_ld	-0.0676923	0.445924	0.630476
ENSSSCG00000012969	C180_ld	0.0449396	0.613065	0.75877
ENSSSCG00000013315	C180_ld	-0.048004	0.589041	0.740555
ENSSSCG00000013395	C180_ld	0.0020902	0.981244	0.990335
ENSSSCG00000013905	C180_ld	0.0649093	0.464887	0.644619
ENSSSCG00000013940	C180_ld	-0.201425	0.0220799	0.122323
ENSSSCG00000014244	C180_ld	-0.122362	0.167146	0.360646
ENSSSCG00000014903	C180_ld	-0.149642	0.0905299	0.258559
ENSSSCG00000014969	C180_ld	-0.144801	0.101577	0.274964
ENSSSCG00000015423	C180_ld	-0.0631955	0.476782	0.654224
ENSSSCG00000015712	C180_ld	-0.171426	0.052079	0.190445
ENSSSCG00000015816	C180_ld	0.141691	0.109215	0.286759
ENSSSCG00000015936	C180_ld	-0.197266	0.0250411	0.130192
ENSSSCG00000015938	C180_ld	-0.117487	0.184836	0.381548
ENSSSCG00000016232	C180_ld	-0.057871	0.514764	0.685962
ENSSSCG00000016620	C180_ld	-0.188896	0.0320405	0.148387
ENSSSCG00000017262	C180_ld	-0.0955199	0.281569	0.485072
ENSSSCG00000017548	C180_ld	0.139245	0.115533	0.295823
ENSSSCG00000017688	C180_ld	-0.104208	0.239894	0.44311
ENSSSCG00000017795	C180_ld	-0.104412	0.23897	0.442059
ENSSSCG00000020696	C180_ld	-0.101558	0.25212	0.455088
ENSSSCG00000020870	C180_ld	-0.177261	0.0444693	0.174639
ENSSSCG00000021946	C180_ld	-0.123387	0.163592	0.355906
ENSSSCG00000021977	C180_ld	-0.140804	0.111476	0.28975
ENSSSCG00000022190	C180_ld	-0.129114	0.144762	0.333535
ENSSSCG00000022634	C180_ld	-0.0721754	0.416312	0.605755
ENSSSCG00000022932	C180_ld	-0.0982107	0.268172	0.4713
ENSSSCG00000022952	C180_ld	-0.160059	0.0699972	0.224657
ENSSSCG00000023050	C180_ld	-0.133582	0.131248	0.316358
ENSSSCG00000023178	C180_ld	0.154247	0.0809299	0.243232
ENSSSCG00000023334	C180_ld	-0.0945265	0.286626	0.490427
ENSSSCG00000023761	C180_ld	-0.183645	0.0372283	0.159549
ENSSSCG00000023850	C180_ld	-0.196592	0.0255515	0.131754
ENSSSCG00000024476	C180_ld	-0.122361	0.167149	0.360646
ENSSSCG00000024628	C180_ld	-0.127526	0.149808	0.339606
ENSSSCG00000025228	C180_ld	-0.029252	0.742098	0.847726
ENSSSCG00000025355	C180_ld	-0.180664	0.0404753	0.166001
ENSSSCG00000025653	C180_ld	-0.0975623	0.27136	0.474493
ENSSSCG00000025780	C180_ld	-0.04369	0.622983	0.765645
ENSSSCG00000025906	C180_ld	-0.104683	0.237742	0.440852
ENSSSCG00000025912	C180_ld	-0.147804	0.0946065	0.26461
ENSSSCG00000026079	C180_ld	-0.05815	0.512737	0.684648
ENSSSCG00000027905	C180_ld	-0.0858278	0.333487	0.534805
ENSSSCG00000029866	C180_ld	-0.0497602	0.575471	0.731557
ENSSSCG00000030605	C180_ld	-0.105888	0.232356	0.435492
ENSSSCG00000031122	C180_ld	-0.175819	0.0462573	0.17885
ENSSSCG00000031261	C180_ld	-0.147407	0.0955062	0.266029
ENSSSCG00000031835	C180_ld	-0.0915065	0.30237	0.505546
ENSSSCG00000032320	C180_ld	-0.174337	0.0481571	0.183188
ENSSSCG00000032621	C180_ld	-0.0890933	0.315352	0.517782
ENSSSCG00000034756	C180_ld	-0.106457	0.229844	0.432787
ENSSSCG00000035700	C180_ld	-0.150423	0.088842	0.256074
ENSSSCG00000036005	C180_ld	-0.1791	0.0422715	0.169798
ENSSSCG00000036898	C180_ld	-0.10382	0.241654	0.445145
ENSSSCG00000036947	C180_ld	-0.0949076	0.284678	0.488664
ENSSSCG00000037463	C180_ld	-0.203915	0.0204547	0.117599
ENSSSCG00000037845	C180_ld	-0.131037	0.13882	0.326207
ENSSSCG00000038253	C180_ld	-0.212596	0.01557	0.102808
ENSSSCG00000038308	C180_ld	-0.10301	0.245366	0.448289
ENSSSCG00000038428	C180_ld	0.07844	0.376913	0.573205
ENSSSCG00000038550	C180_ld	-0.0913636	0.303129	0.50597
ENSSSCG00000038615	C180_ld	-0.100514	0.257054	0.46023
ENSSSCG00000038762	C180_ld	-0.16197	0.0666764	0.219245
ENSSSCG00000038895	C180_ld	-0.167715	0.0574577	0.200935
ENSSSCG00000039120	C180_ld	0.0304906	0.731587	0.840902
ENSSSCG00000039285	C180_ld	-0.15061	0.0884409	0.255604
ENSSSCG00000040202	C180_ld	-0.147147	0.0960971	0.267155
ENSSSCG00000040570	C180_ld	-0.126304	0.153785	0.344631
ENSSSCG00000040702	C180_ld	-0.039877	0.653658	0.78628
ENSSSCG00000040815	C180_ld	-0.157457	0.0747346	0.232592
ENSSSCG00000003006	C180_ld	0.000313734	0.997185	0.998813
ENSSSCG00000010438	C180_ld	-0.183604	0.0372709	0.159549
ENSSSCG00000015446	C180_ld	-0.148016	0.0941293	0.26396
ENSSSCG00000023142	C180_ld	0.15049	0.0886966	0.255872
ENSSSCG00000028517	C180_ld	-0.08022	0.366147	0.563291
ENSSSCG00000006029	C180_ld	-0.19075	0.0303619	0.144327
ENSSSCG00000017420	C180_ld	0.0780029	0.379586	0.575332
ENSSSCG00000002557	C180_ld	0.129709	0.142902	0.33101
ENSSSCG00000021557	C180_ld	0.120254	0.174636	0.369701
ENSSSCG00000028052	C180_ld	0.15324	0.0829565	0.246412
ENSSSCG00000011449	C180_ld	-0.182641	0.0382961	0.16137
ENSSSCG00000032428	C180_ld	0.227509	0.0095158	0.0803099
ENSSSCG00000006110	C180_ld	-0.100825	0.25558	0.458672
ENSSSCG00000025107	C180_ld	-0.0382907	0.666596	0.795123
ENSSSCG00000009309	C180_ld	0.159392	0.071187	0.226847
ENSSSCG00000017761	C180_ld	0.217037	0.0134888	0.095828
ENSSSCG00000003366	C180_ld	0.121374	0.170624	0.364532
ENSSSCG00000003421	C180_ld	0.193771	0.0277863	0.137566
ENSSSCG00000002921	C180_ld	0.229204	0.00898058	0.0784595
ENSSSCG00000005679	C180_ld	0.157382	0.0748744	0.232788
ENSSSCG00000010158	C180_ld	-0.159614	0.0707898	0.226119
ENSSSCG00000010200	C180_ld	-0.190137	0.0309079	0.145662
ENSSSCG00000010682	C180_ld	-0.190389	0.0306827	0.145015
ENSSSCG00000014235	C180_ld	0.238675	0.00645118	0.0677173
ENSSSCG00000025775	C180_ld	-0.163871	0.0635006	0.213179
ENSSSCG00000027746	C180_ld	-0.123927	0.161742	0.353867
ENSSSCG00000036904	C180_ld	0.254235	0.00364474	0.0516667
ENSSSCG00000040264	C180_ld	0.221669	0.0115808	0.0884826
ENSSSCG00000038829	C180_ld	0.271567	0.00185132	0.0362775
ENSSSCG00000017356	C180_ld	0.270415	0.0019392	0.0369688
ENSSSCG00000011196	C180_ld	-0.162867	0.0651631	0.21629
ENSSSCG00000032498	C180_ld	-0.190058	0.030979	0.145903
ENSSSCG00000013584	C180_ld	0.301146	0.000524464	0.0201001
ENSSSCG00000011613	C180_ld	0.244081	0.00531113	0.0622705
ENSSSCG00000008368	C180_ld	-0.235262	0.00727842	0.0714506
ENSSSCG00000000546	C180_ld	-0.0129513	0.88418	0.935932
ENSSSCG00000000694	C180_ld	0.158636	0.0725562	0.228967
ENSSSCG00000000767	C180_ld	-0.165258	0.0612639	0.209204
ENSSSCG00000000843	C180_ld	-0.134845	0.127608	0.310908
ENSSSCG00000001000	C180_ld	-0.102855	0.246082	0.448947
ENSSSCG00000001024	C180_ld	-0.100005	0.259484	0.462391
ENSSSCG00000001057	C180_ld	-0.093223	0.293353	0.496917
ENSSSCG00000001073	C180_ld	-0.179177	0.0421818	0.16966
ENSSSCG00000001209	C180_ld	-0.0695198	0.433712	0.620352
ENSSSCG00000001342	C180_ld	-0.0815537	0.358207	0.556042
ENSSSCG00000001488	C180_ld	-0.210613	0.0165859	0.106164
ENSSSCG00000001500	C180_ld	0.0407026	0.646965	0.781855
ENSSSCG00000001579	C180_ld	-0.0473476	0.594151	0.744708
ENSSSCG00000001582	C180_ld	0.114282	0.197192	0.395559
ENSSSCG00000001638	C180_ld	-0.146069	0.0985869	0.270676
ENSSSCG00000001732	C180_ld	-0.107151	0.2268	0.429156
ENSSSCG00000001905	C180_ld	-0.101371	0.253001	0.456009
ENSSSCG00000001955	C180_ld	-0.160358	0.0694699	0.223734
ENSSSCG00000001971	C180_ld	-0.128415	0.146966	0.336194
ENSSSCG00000002127	C180_ld	-0.0864913	0.329749	0.531134
ENSSSCG00000002243	C180_ld	-0.113705	0.19948	0.398035
ENSSSCG00000002314	C180_ld	0.0999419	0.259786	0.462699
ENSSSCG00000002354	C180_ld	-0.102861	0.246054	0.448935
ENSSSCG00000002374	C180_ld	-0.0730022	0.410978	0.601378
ENSSSCG00000002434	C180_ld	-0.0649582	0.46455	0.644484
ENSSSCG00000002502	C180_ld	-0.126708	0.152461	0.343026
ENSSSCG00000002740	C180_ld	-0.126071	0.154551	0.345467
ENSSSCG00000002748	C180_ld	-0.0569712	0.521333	0.69114
ENSSSCG00000002805	C180_ld	-0.0679873	0.443939	0.628816
ENSSSCG00000003531	C180_ld	-0.10237	0.248331	0.451213
ENSSSCG00000003572	C180_ld	0.157781	0.0741305	0.231672
ENSSSCG00000003580	C180_ld	-0.0600369	0.499129	0.672948
ENSSSCG00000003728	C180_ld	-0.144416	0.102499	0.276562
ENSSSCG00000003797	C180_ld	-0.0474642	0.593242	0.743997
ENSSSCG00000004023	C180_ld	-0.112785	0.203166	0.402785
ENSSSCG00000004121	C180_ld	-0.161198	0.0680015	0.221105
ENSSSCG00000004480	C180_ld	-0.14378	0.104037	0.278773
ENSSSCG00000004487	C180_ld	-0.100371	0.257736	0.460912
ENSSSCG00000004522	C180_ld	-0.105801	0.232743	0.435775
ENSSSCG00000004543	C180_ld	-0.0703388	0.428302	0.615624
ENSSSCG00000004570	C180_ld	0.0106724	0.904452	0.948468
ENSSSCG00000004684	C180_ld	-0.166018	0.0600647	0.206853
ENSSSCG00000004711	C180_ld	-0.0468846	0.597768	0.746904
ENSSSCG00000004731	C180_ld	-0.110396	0.212962	0.413328
ENSSSCG00000004748	C180_ld	-0.138689	0.117008	0.297539
ENSSSCG00000004802	C180_ld	-0.135395	0.126048	0.309281
ENSSSCG00000004821	C180_ld	-0.0779629	0.379832	0.575458
ENSSSCG00000004903	C180_ld	0.0850428	0.337943	0.539093
ENSSSCG00000005065	C180_ld	-0.143042	0.105844	0.281805
ENSSSCG00000005287	C180_ld	0.00672409	0.939715	0.96753
ENSSSCG00000005366	C180_ld	-0.0960626	0.278831	0.482408
ENSSSCG00000005367	C180_ld	-0.0858039	0.333622	0.534944
ENSSSCG00000005370	C180_ld	-0.12624	0.153995	0.344886
ENSSSCG00000005475	C180_ld	-0.281637	0.00122345	0.0295695
ENSSSCG00000005601	C180_ld	-0.125784	0.155499	0.346686
ENSSSCG00000005602	C180_ld	-0.164406	0.0626295	0.211611
ENSSSCG00000005731	C180_ld	-0.107379	0.225811	0.428236
ENSSSCG00000005832	C180_ld	0.0591386	0.505583	0.678389
ENSSSCG00000005959	C180_ld	-0.164337	0.062742	0.211822
ENSSSCG00000006054	C180_ld	-0.107563	0.225011	0.427211
ENSSSCG00000006082	C180_ld	0.0724051	0.414826	0.604577
ENSSSCG00000006194	C180_ld	-0.172872	0.0500993	0.186672
ENSSSCG00000006345	C180_ld	0.0162728	0.854769	0.919552
ENSSSCG00000006386	C180_ld	-0.106332	0.230394	0.433423
ENSSSCG00000006766	C180_ld	-0.115896	0.190898	0.388493
ENSSSCG00000006926	C180_ld	-0.124323	0.160394	0.352341
ENSSSCG00000007043	C180_ld	-0.257913	0.00316839	0.0481586
ENSSSCG00000007076	C180_ld	-0.104994	0.236347	0.439404
ENSSSCG00000007109	C180_ld	-0.0381258	0.667947	0.79629
ENSSSCG00000007246	C180_ld	-0.0385091	0.664809	0.793953
ENSSSCG00000007248	C180_ld	-0.0324167	0.715339	0.829557
ENSSSCG00000007475	C180_ld	-0.0644635	0.467966	0.647423
ENSSSCG00000007617	C180_ld	-0.106017	0.231785	0.435069
ENSSSCG00000007735	C180_ld	-0.145848	0.0991012	0.271479
ENSSSCG00000007780	C180_ld	-0.0270299	0.761076	0.859967
ENSSSCG00000007788	C180_ld	-0.0911993	0.304003	0.506837
ENSSSCG00000007943	C180_ld	-0.12637	0.153568	0.344432
ENSSSCG00000008119	C180_ld	-0.0712648	0.422232	0.610736
ENSSSCG00000008352	C180_ld	-0.133817	0.130563	0.315547
ENSSSCG00000008412	C180_ld	-0.163269	0.0644926	0.215029
ENSSSCG00000008414	C180_ld	-0.128564	0.146493	0.335577
ENSSSCG00000008423	C180_ld	-0.0844685	0.341228	0.542155
ENSSSCG00000008466	C180_ld	-0.0650687	0.463789	0.644053
ENSSSCG00000008478	C180_ld	-0.143692	0.104251	0.279
ENSSSCG00000008535	C180_ld	-0.221378	0.0116936	0.0890603
ENSSSCG00000008624	C180_ld	-0.148467	0.0931194	0.26246
ENSSSCG00000009414	C180_ld	-0.135369	0.126122	0.309281
ENSSSCG00000009491	C180_ld	-0.171216	0.0523725	0.191095
ENSSSCG00000009528	C180_ld	-0.105217	0.235346	0.438188
ENSSSCG00000009540	C180_ld	-0.106077	0.231518	0.434783
ENSSSCG00000009628	C180_ld	-0.0643871	0.468494	0.647818
ENSSSCG00000009681	C180_ld	-0.0657655	0.459006	0.640312
ENSSSCG00000009826	C180_ld	-0.0612549	0.490447	0.665695
ENSSSCG00000009836	C180_ld	-0.0671183	0.449799	0.633023
ENSSSCG00000009978	C180_ld	-0.0662055	0.456	0.637969
ENSSSCG00000010054	C180_ld	0.067653	0.446189	0.630549
ENSSSCG00000010174	C180_ld	-0.0915467	0.302157	0.505369
ENSSSCG00000010190	C180_ld	0.220705	0.0119573	0.0900134
ENSSSCG00000010248	C180_ld	-0.155715	0.0780462	0.238542
ENSSSCG00000010314	C180_ld	-0.128126	0.147885	0.337398
ENSSSCG00000010329	C180_ld	-0.0122224	0.890657	0.940111
ENSSSCG00000010345	C180_ld	-0.10506	0.23605	0.438927
ENSSSCG00000010380	C180_ld	-0.167813	0.0573096	0.200783
ENSSSCG00000010484	C180_ld	-0.13301	0.132921	0.318351
ENSSSCG00000010541	C180_ld	-0.0692635	0.435413	0.621528
ENSSSCG00000010576	C180_ld	-0.148351	0.0933776	0.262901
ENSSSCG00000010690	C180_ld	-0.114504	0.196317	0.394446
ENSSSCG00000010882	C180_ld	-0.124789	0.15882	0.350751
ENSSSCG00000011312	C180_ld	-0.135865	0.124727	0.307891
ENSSSCG00000011390	C180_ld	-0.0531198	0.549923	0.713261
ENSSSCG00000011425	C180_ld	-0.110172	0.213898	0.414636
ENSSSCG00000011461	C180_ld	0.0666527	0.452956	0.635475
ENSSSCG00000011959	C180_ld	0.115058	0.194148	0.392097
ENSSSCG00000012486	C180_ld	-0.179019	0.0423666	0.169989
ENSSSCG00000012679	C180_ld	0.015605	0.860667	0.923028
ENSSSCG00000013176	C180_ld	-0.0955756	0.281287	0.484857
ENSSSCG00000013232	C180_ld	-0.14211	0.10816	0.285527
ENSSSCG00000013249	C180_ld	-0.164544	0.0624066	0.211157
ENSSSCG00000013257	C180_ld	-0.0313763	0.7241	0.835563
ENSSSCG00000013262	C180_ld	-0.0169547	0.848754	0.915465
ENSSSCG00000013298	C180_ld	-0.152118	0.0852611	0.250393
ENSSSCG00000013863	C180_ld	-0.134159	0.129573	0.314013
ENSSSCG00000013989	C180_ld	0.160534	0.069159	0.223201
ENSSSCG00000014082	C180_ld	-0.153182	0.0830748	0.246536
ENSSSCG00000014239	C180_ld	-0.140817	0.111442	0.289736
ENSSSCG00000014288	C180_ld	-0.0569132	0.521758	0.691446
ENSSSCG00000014338	C180_ld	-0.160842	0.0686211	0.222335
ENSSSCG00000014364	C180_ld	-0.0892239	0.314641	0.517322
ENSSSCG00000014376	C180_ld	-0.150279	0.0891511	0.256448
ENSSSCG00000014427	C180_ld	-0.0657261	0.459276	0.640438
ENSSSCG00000014558	C180_ld	-0.130979	0.138995	0.326289
ENSSSCG00000015095	C180_ld	-0.0615537	0.488329	0.664123
ENSSSCG00000015286	C180_ld	-0.0582466	0.512035	0.684052
ENSSSCG00000015443	C180_ld	-0.188789	0.03214	0.148452
ENSSSCG00000015537	C180_ld	-0.100096	0.259048	0.462115
ENSSSCG00000015539	C180_ld	0.0708421	0.424996	0.612536
ENSSSCG00000015694	C180_ld	-0.0666546	0.452943	0.635475
ENSSSCG00000015695	C180_ld	-0.16077	0.0687473	0.222609
ENSSSCG00000015721	C180_ld	-0.12979	0.142652	0.330672
ENSSSCG00000015833	C180_ld	-0.154978	0.0794831	0.240839
ENSSSCG00000015862	C180_ld	0.0892178	0.314674	0.517322
ENSSSCG00000016070	C180_ld	-0.119104	0.178823	0.374429
ENSSSCG00000016109	C180_ld	-0.164842	0.0619274	0.210498
ENSSSCG00000016346	C180_ld	-0.0345096	0.697828	0.817064
ENSSSCG00000016448	C180_ld	0.185208	0.0356145	0.156631
ENSSSCG00000016563	C180_ld	-0.170386	0.053542	0.193638
ENSSSCG00000016817	C180_ld	-0.143855	0.103854	0.278545
ENSSSCG00000016866	C180_ld	-0.0862302	0.331217	0.532438
ENSSSCG00000017296	C180_ld	0.0761923	0.39078	0.585026
ENSSSCG00000017316	C180_ld	-0.132126	0.13554	0.322228
ENSSSCG00000017505	C180_ld	-0.157974	0.0737733	0.230996
ENSSSCG00000017877	C180_ld	-0.0240832	0.78646	0.876149
ENSSSCG00000017890	C180_ld	-0.0859284	0.332919	0.534093
ENSSSCG00000020710	C180_ld	-0.083845	0.344817	0.54489
ENSSSCG00000021203	C180_ld	-0.187169	0.0336748	0.15225
ENSSSCG00000021802	C180_ld	-0.199665	0.0232938	0.125832
ENSSSCG00000022101	C180_ld	-0.0897064	0.31202	0.515082
ENSSSCG00000022131	C180_ld	-0.159656	0.0707141	0.226034
ENSSSCG00000022396	C180_ld	-0.086472	0.329858	0.531208
ENSSSCG00000022616	C180_ld	-0.0631529	0.47708	0.654464
ENSSSCG00000022689	C180_ld	-0.244499	0.00523097	0.0617531
ENSSSCG00000022947	C180_ld	-0.048994	0.581374	0.735403
ENSSSCG00000023978	C180_ld	-0.075309	0.396312	0.590342
ENSSSCG00000024000	C180_ld	0.0197346	0.824328	0.901571
ENSSSCG00000024081	C180_ld	-0.0556388	0.531138	0.698785
ENSSSCG00000024257	C180_ld	-0.190157	0.03089	0.145662
ENSSSCG00000024564	C180_ld	-0.0783472	0.37748	0.573677
ENSSSCG00000024618	C180_ld	-0.159916	0.0702522	0.225206
ENSSSCG00000025820	C180_ld	-0.145785	0.0992497	0.271558
ENSSSCG00000025921	C180_ld	-0.117252	0.185725	0.382756
ENSSSCG00000025924	C180_ld	0.171287	0.0522733	0.19096
ENSSSCG00000025984	C180_ld	-0.028341	0.749861	0.852537
ENSSSCG00000026034	C180_ld	-0.154003	0.0814165	0.243903
ENSSSCG00000026344	C180_ld	-0.109915	0.214972	0.415754
ENSSSCG00000026622	C180_ld	-0.141986	0.108473	0.285859
ENSSSCG00000026719	C180_ld	-0.161439	0.0675862	0.220559
ENSSSCG00000026959	C180_ld	-0.163824	0.0635782	0.213339
ENSSSCG00000027723	C180_ld	-0.0759893	0.392047	0.586064
ENSSSCG00000027812	C180_ld	0.180537	0.0406189	0.166208
ENSSSCG00000028015	C180_ld	0.148882	0.0921973	0.261151
ENSSSCG00000028488	C180_ld	0.139171	0.115729	0.296047
ENSSSCG00000028600	C180_ld	-0.0479514	0.58945	0.740895
ENSSSCG00000028679	C180_ld	-0.132577	0.134198	0.32023
ENSSSCG00000028973	C180_ld	-0.0914445	0.302699	0.505656
ENSSSCG00000028983	C180_ld	-0.1068	0.228335	0.43093
ENSSSCG00000029392	C180_ld	0.177246	0.0444875	0.174646
[truncated: 19,463 more rows]
